# Supplementary material for: Single-nucleus chromatin accessibility reveals intratumoral epigenetic heterogeneity in IDH1 mutant gliomas
Source: Acta Neuropathol Commun. 2019 Dec 5;7:201. doi: 10.1186/s40478-019-0851-y (PMC6896263; doi:10.1186/s40478-019-0851-y)
Supplement: Supplementary file 1 — Additional file 1: Table S1. Statistics on snATAC-seq data. [file 40478_2019_851_MOESM1_ESM.xlsx]

## Sheet: Sheet2
Table S1. Statistics on snATAC-seq data
	Number of reads	Reads within 2000bp of TSS (%)	Number of peaks called by Homer (1000x)	Total reads in Homer peaks (1000x)	Peaks with multiple reads	Number of nuclei after filtering
Astro1	919000	11.4	84000	353000	50000	55
Astro2	2700000	8.8	132000	660000	95000	73
Astro3	176000	5.8	40000	59000	8000	17
Oligo1	8741000	17.2	454000	2858000	434000	181
Oligo2	288000	6.6	28000	113000	12000	10
