# Supplementary material for: Single-nucleus chromatin accessibility reveals intratumoral epigenetic heterogeneity in IDH1 mutant gliomas
Source: Acta Neuropathol Commun. 2019 Dec 5;7:201. doi: 10.1186/s40478-019-0851-y (PMC6896263; doi:10.1186/s40478-019-0851-y)
Supplement: Supplementary file 3 — Additional file 3: Table S2. chromVAR analysis of snATAC-seq data indicates variability scores for 386 transcription factor motifs. [file 40478_2019_851_MOESM3_ESM.xlsx]

## Sheet: Sheet1
;"name";"variability";"bootstrap_lower_bound";"bootstrap_upper_bound";"p_value";"p_value_adj"
MA0025.1_NFIL3;"NFIL3";1.13833788226356;1.04325666403011;1.23230626005943;0.000626839696428692;0.00216035823947746
MA0030.1_FOXF2;"FOXF2";1.03001801645814;0.937064436168348;1.12432842602497;0.231567401987373;0.334775345195229
MA0031.1_FOXD1;"FOXD1";0.954066666761062;0.874227704112171;1.03308592373222;0.856599126017661;0.881726033714179
MA0051.1_IRF2;"IRF2";1.01239096593487;0.910653592264092;1.10910614691555;0.374382164359539;0.480104702467714
MA0056.1_MZF1;"MZF1";0.957272860831157;0.858004691418739;1.04781617180353;0.838490112987593;0.881726033714179
MA0057.1_MZF1(var.2);"MZF1(var.2)";1.15035231527339;1.03844004560726;1.24691982382028;0.000234204034609331;0.00090402757359202
MA0059.1_MAX::MYC;"MAX::MYC";1.13776562569715;1.05544730825811;1.21504198294398;0.000655847910255929;0.00224033002972379
MA0066.1_PPARG;"PPARG";1.04012138305369;0.946629765087355;1.11651694458313;0.166119239066083;0.25751817782935
MA0069.1_Pax6;"Pax6";1.04518839282309;0.929468568211917;1.15981619377681;0.138374315809984;0.220712751663859
MA0070.1_PBX1;"PBX1";1.03137301451402;0.942344270305529;1.11362195888747;0.222023101680915;0.325859000946134
MA0071.1_RORA;"RORA";1.04602662805507;0.956769750017305;1.12749991591506;0.134112089082469;0.215922661489818
MA0072.1_RORA(var.2);"RORA(var.2)";0.978137398853263;0.879644093527528;1.06414299348149;0.687939564309816;0.759211867458037
MA0073.1_RREB1;"RREB1";0.895010568726967;0.818277256810003;0.968750588000953;0.993755637333745;0.993755637333745
MA0074.1_RXRA::VDR;"RXRA::VDR";0.974059726656261;0.892218063232381;1.05225190232504;0.721434497244642;0.782229539147281
MA0077.1_SOX9;"SOX9";1.20697088799622;1.08152212198526;1.31384325511841;9.30644582289908e-07;5.28277659946919e-06
MA0081.1_SPIB;"SPIB";1.02922078511041;0.949079765918821;1.1060062174597;0.237290055262539;0.340497997514275
MA0084.1_SRY;"SRY";1.12399410047943;1.03517118729693;1.20699200759328;0.00186162648590075;0.00589006412752204
MA0091.1_TAL1::TCF3;"TAL1::TCF3";1.29381810397308;1.17107799910792;1.40429282931285;1.17459897071397e-11;9.06790405391184e-11
MA0101.1_REL;"REL";1.0695296141058;0.965238629998087;1.17143255015145;0.0492530086223491;0.0992167246157841
MA0107.1_RELA;"RELA";1.17355399218154;1.07073936683614;1.27403731120305;2.90100717719483e-05;0.000127248723908773
MA0115.1_NR1H2::RXRA;"NR1H2::RXRA";1.13499241849235;1.0229246066463;1.24382746486364;0.000814867100027947;0.00273511913574598
MA0119.1_NFIC::TLX1;"NFIC::TLX1";1.32301253207415;1.19202799710123;1.46206167440638;1.25941044182041e-13;1.13054053614577e-12
MA0130.1_ZNF354C;"ZNF354C";0.956265785878464;0.859933024692084;1.04339915019267;0.844329925449557;0.881726033714179
MA0139.1_CTCF;"CTCF";1.19628515349741;1.08732270170395;1.29312272055958;2.95385433037659e-06;1.56190105688406e-05
MA0149.1_EWSR1-FLI1;"EWSR1-FLI1";1.14318286329656;1.05058508413503;1.23198870108546;0.000424815698175654;0.00151832277310928
MA0138.2_REST;"REST";1.04156214118001;0.958339815418113;1.1221981705321;0.157882983120896;0.24874625095782
MA0152.1_NFATC2;"NFATC2";0.991753192841822;0.907008292249421;1.07568212530074;0.566240070213086;0.648571712469588
MA0155.1_INSM1;"INSM1";0.964244143430809;0.881315706086929;1.03910271210627;0.794286902013983;0.837994257211824
MA0158.1_HOXA5;"HOXA5";1.01349957181762;0.918100272337392;1.09651559896585;0.36454364827504;0.470614877037343
MA0159.1_RARA::RXRA;"RARA::RXRA";1.06277316654637;0.981088911648325;1.13765742953825;0.067343677381098;0.123784092710018
MA0160.1_NR4A2;"NR4A2";1.0753502936983;0.97146354756119;1.1847676567613;0.0370080370386763;0.0802533836906127
MA0161.1_NFIC;"NFIC";1.47677288183868;1.32107795168084;1.62133807782842;1.4083785494387e-26;3.62422746722226e-25
MA0163.1_PLAG1;"PLAG1";1.04599873543237;0.936966976006227;1.15863240650708;0.134252432014395;0.215922661489818
MA0018.2_CREB1;"CREB1";1.24273104405887;1.11852875368522;1.358623666286;1.34215284139469e-08;8.93225856514395e-08
MA0099.2_FOS::JUN;"FOS::JUN";1.94855056112987;1.7376509924696;2.16700154353419;2.91883362680781e-91;1.87778296657969e-89
MA0259.1_ARNT::HIF1A;"ARNT::HIF1A";1.01810690656699;0.931129634656525;1.10489008260461;0.324702634448467;0.441321186257423
MA0442.1_SOX10;"SOX10";1.24109493034949;1.12449848623492;1.3571148043846;1.64989393074274e-08;1.07942213096051e-07
MA0462.1_BATF::JUN;"BATF::JUN";1.57742577702616;1.42153853620404;1.75491268393749;2.59652795014063e-37;9.11145262503892e-36
MA0465.1_CDX2;"CDX2";0.979875190598833;0.880860177070273;1.07728906876929;0.673169837852413;0.747560841814213
MA0468.1_DUX4;"DUX4";1.00524716442669;0.916769367798073;1.08959217514804;0.439576478126805;0.538655620815704
MA0470.1_E2F4;"E2F4";1.21628075548712;1.09823038833649;1.32697318254643;3.26216500920506e-07;1.90787226295932e-06
MA0471.1_E2F6;"E2F6";1.29680942039739;1.15764404049926;1.42319310767629;7.50655125884677e-12;5.91332405288746e-11
MA0476.1_FOS;"FOS";2.01034157144479;1.77186211907163;2.27659584094607;2.46239352610196e-102;2.3762097526884e-100
MA0477.1_FOSL1;"FOSL1";2.02397994034175;1.80824424175033;2.24743392074218;7.40306704735426e-105;9.52527960092914e-103
MA0478.1_FOSL2;"FOSL2";2.03563792243426;1.80972063377601;2.27744748599604;4.914808429999e-107;9.48558026989808e-105
MA0479.1_FOXH1;"FOXH1";1.15524369035135;1.05534698913309;1.25411963328505;0.000153914807028379;0.000606235872581166
MA0481.1_FOXP1;"FOXP1";1.03643604443641;0.938743075619932;1.13958231738946;0.188443485494022;0.284137442971456
MA0484.1_HNF4G;"HNF4G";1.08883250475919;0.983693259755159;1.19600641884674;0.0180021957206089;0.0423710216350917
MA0488.1_JUN;"JUN";1.16211732924145;1.05881537914578;1.27953930785956;8.37590146029222e-05;0.000347644942330408
MA0489.1_JUN(var.2);"JUN(var.2)";1.86349468029586;1.66183760556666;2.06437889247611;5.67620843523936e-77;3.13002350857485e-75
MA0490.1_JUNB;"JUNB";2.07559289927464;1.81208736691387;2.348465915126;1.18275210023537e-114;4.56542310690851e-112
MA0491.1_JUND;"JUND";2.00059445711758;1.76112010659007;2.23120499629747;1.5016921189531e-100;1.1593063158318e-98
MA0492.1_JUND(var.2);"JUND(var.2)";1.14085054283608;1.04146942185335;1.23823839628969;0.000513001599244985;0.00181668456246389
MA0495.1_MAFF;"MAFF";1.08982823102832;0.994029888786809;1.18070739030232;0.0170135043158666;0.0405383497896574
MA0496.1_MAFK;"MAFK";1.02504888020005;0.941134905009585;1.10664206532958;0.268490332049569;0.374302909021377
MA0497.1_MEF2C;"MEF2C";1.05996171001871;0.970410956291599;1.15779857784232;0.07625075735353;0.13501280889203
MA0501.1_MAF::NFE2;"MAF::NFE2";1.41254451763473;1.26586756121298;1.57686444829599;1.19308326867857e-20;1.77126977580741e-19
MA0502.1_NFYB;"NFYB";1.22568118781161;1.11331006950863;1.33958627932832;1.08796008364812e-07;6.77342890787377e-07
MA0504.1_NR2C2;"NR2C2";1.09257041108516;0.983330975510084;1.20123589854001;0.0145285695383995;0.0361808247859498
MA0506.1_NRF1;"NRF1";1.42746784572008;1.31320267912044;1.53905681105447;5.8160357557407e-22;1.06904276272186e-20
MA0507.1_POU2F2;"POU2F2";0.993544274861808;0.91455672040013;1.07190055894396;0.549502538867539;0.640809607259426
MA0508.1_PRDM1;"PRDM1";1.0649091776007;0.97520445122988;1.14548139189046;0.0611358298374544;0.117992151586287
MA0513.1_SMAD2::SMAD3::SMAD4;"SMAD2::SMAD3::SMAD4";0.985493344048183;0.886500556655178;1.07982465536199;0.623701846285976;0.699851490309264
MA0516.1_SP2;"SP2";1.39763714388333;1.21730852659238;1.57500874134458;2.22543033690822e-19;2.86338703348858e-18
MA0517.1_STAT1::STAT2;"STAT1::STAT2";1.11620447615802;1.02296733090463;1.22075781221823;0.00323159538821137;0.00959535246038146
MA0523.1_TCF7L2;"TCF7L2";1.02660998608345;0.933829543504641;1.12780125008732;0.256573646793323;0.365451762591227
MA0526.1_USF2;"USF2";1.11201004418458;1.01904420181987;1.20244683603052;0.00429913452070235;0.0122923401851193
MA0527.1_ZBTB33;"ZBTB33";1.23333419037298;1.12906548834028;1.32883002248927;4.32176236684734e-08;2.78033378933845e-07
MA0528.1_ZNF263;"ZNF263";1.24618485936349;1.08682169712977;1.39171593172365;8.64658468653627e-09;5.85540647193509e-08
MA0102.3_CEBPA;"CEBPA";1.07059490590689;0.964645149923225;1.17660765589306;0.046795663854921;0.095572096550262
MA0162.2_EGR1;"EGR1";1.2561721034674;1.09790200011163;1.4005183998913;2.35351708106679e-09;1.65174107871233e-08
MA0076.2_ELK4;"ELK4";1.34796966897902;1.19973097205343;1.5005459402478;1.95066688942156e-15;1.88239354829181e-14
MA0258.2_ESR2;"ESR2";1.07202338344762;0.980182050433433;1.15528025062879;0.0436571113769261;0.0915850271276819
MA0148.3_FOXA1;"FOXA1";0.998625052596805;0.92320661009253;1.07177803350781;0.501696665301806;0.594033474866556
MA0036.2_GATA2;"GATA2";1.03032343774842;0.947115359841183;1.11182900989816;0.229395970697458;0.332882874771499
MA0037.2_GATA3;"GATA3";1.07098381300505;0.983746931838909;1.15965028004344;0.0459236366573484;0.0947504384122947
MA0050.2_IRF1;"IRF1";1.09029798015105;1.00074633783659;1.18238581899568;0.0165635202795882;0.0397112970678326
MA0060.2_NFYA;"NFYA";1.13283759069749;1.04401281226547;1.22100572495182;0.000962247977544333;0.00320196309769062
MA0014.2_PAX5;"PAX5";1.5710154953757;1.41549711612746;1.71519131722422;1.41119603419728e-36;4.53934724333457e-35
MA0079.3_SP1;"SP1";1.40270792298371;1.21445924874821;1.58341998599887;8.31109477902208e-20;1.1457437802509e-18
MA0137.3_STAT1;"STAT1";1.20347014768305;1.09293945489713;1.30875170757101;1.36642248657417e-06;7.42871943405114e-06
MA0144.2_STAT3;"STAT3";1.11090837559593;1.02060514542599;1.19829671369511;0.00462763407093237;0.0128508399379848
MA0140.2_GATA1::TAL1;"GATA1::TAL1";0.976796364328794;0.897887763746469;1.0452889172654;0.699141663111054;0.764500515469877
MA0093.2_USF1;"USF1";1.20835700823057;1.10058573694507;1.32138579437995;7.98131407184554e-07;4.59818989810803e-06
MA0095.2_YY1;"YY1";1.03455568332186;0.938998499076482;1.12866804568512;0.200525681716154;0.301178650359671
MA0103.2_ZEB1;"ZEB1";1.10751382347281;1.01055174010585;1.20360430928546;0.00578592519237898;0.0157279374947767
MA0593.1_FOXP2;"FOXP2";1.03339819179626;0.948400073537073;1.12076670605511;0.20819285809598;0.307902081322024
MA0595.1_SREBF1;"SREBF1";0.99196771103163;0.909966890835422;1.06880134979592;0.564240524919918;0.648204888747287
MA0596.1_SREBF2;"SREBF2";0.982835991892375;0.894799289550983;1.06504363587755;0.647401311349676;0.724338858495579
MA0597.1_THAP1;"THAP1";1.12552083119463;1.01417128720465;1.24120731097906;0.00166543627795942;0.00535715336076946
MA0599.1_KLF5;"KLF5";1.26233749226475;1.10234703133488;1.41114003808291;1.03103552316919e-09;7.36999466561683e-09
MA0610.1_DMRT3;"DMRT3";1.08860160643407;0.996121241258298;1.18552161802179;0.0182383768203356;0.042666748197876
MA0612.1_EMX1;"EMX1";1.14518908200522;1.03669019226555;1.25012980631514;0.000360469000350084;0.00130038349659002
MA0613.1_FOXG1;"FOXG1";1.1128624674981;1.01180303838069;1.21863074204558;0.00405949465515081;0.0116950208479428
MA0618.1_LBX1;"LBX1";1.07391837520297;0.98044891294498;1.17376939103512;0.0397599325536261;0.0847919003629817
MA0625.1_NFATC3;"NFATC3";1.02480521257892;0.933341090608705;1.10309387780484;0.270375706402806;0.374302909021377
MA0628.1_POU6F1;"POU6F1";1.10465459897447;0.997592327952823;1.21113572576818;0.00695518267192421;0.0187741294500891
MA0630.1_SHOX;"SHOX";1.06352937638925;0.95913869392682;1.15836820202206;0.0650919949096992;0.120795721322807
MA0634.1_ALX3;"ALX3";1.09208933546113;1.01375510270376;1.16811648700525;0.0149403261426666;0.0369677300709571
MA0635.1_BARHL2;"BARHL2";1.08776584890733;0.994352497503086;1.1779739946453;0.0191155911833934;0.0441833424957475
MA0636.1_BHLHE41;"BHLHE41";1.19549740972805;1.07841067008403;1.30730730850387;3.20980240475139e-06;1.6743023354514e-05
MA0637.1_CENPB;"CENPB";1.07822268089612;0.989657744120808;1.1611651845722;0.0319598377260377;0.0704942706414318
MA0638.1_CREB3;"CREB3";1.29065522100561;1.17985490041563;1.39707498288472;1.87781022051236e-11;1.42124459827014e-10
MA0639.1_DBP;"DBP";1.16968119615102;1.06572569500017;1.26641983478738;4.1820604871105e-05;0.000177392895387324
MA0154.3_EBF1;"EBF1";1.09186145643249;1.00439385981148;1.17438374210226;0.0151388662131845;0.0372203971865556
MA0598.2_EHF;"EHF";1.30562936061595;1.18046350799386;1.42596762080805;1.96011019925848e-12;1.57625528523703e-11
MA0640.1_ELF3;"ELF3";1.35785909551088;1.21735668448291;1.4905085129361;3.47618899218303e-16;3.62651067833149e-15
MA0641.1_ELF4;"ELF4";1.47162813733983;1.31278170111759;1.62633920651629;4.47066253793868e-26;1.07854733727771e-24
MA0136.2_ELF5;"ELF5";1.22326427980948;1.09447260186681;1.35101341522233;1.44834072098054e-07;8.7353049734139e-07
MA0027.2_EN1;"EN1";1.10209959879198;1.00985722891862;1.18327966324276;0.00817267361717687;0.0217562208015881
MA0642.1_EN2;"EN2";1.03050671172084;0.944383308645389;1.1130930393305;0.228098560132095;0.332249223437693
MA0644.1_ESX1;"ESX1";1.10164473604485;1.00267413497911;1.18849457652897;0.00840814268293158;0.0222297470932301
MA0645.1_ETV6;"ETV6";1.32074649581565;1.16973271556872;1.47491518653253;1.81456968632947e-13;1.55649755316261e-12
MA0475.2_FLI1;"FLI1";1.39813911216378;1.22582235894629;1.561930805431;2.01965111314708e-19;2.6882252747406e-18
MA0042.2_FOXI1;"FOXI1";0.968763657017279;0.889910827270847;1.04666828898188;0.762205321174538;0.810499322240693
MA0033.2_FOXL1;"FOXL1";0.968763657017279;0.889910827270847;1.04666828898188;0.762205321174538;0.810499322240693
MA0157.2_FOXO3;"FOXO3";0.954066666761062;0.874227704112171;1.03308592373222;0.856599126017661;0.881726033714179
MA0646.1_GCM1;"GCM1";1.00438353959691;0.908707852805528;1.10066733404662;0.447619035772288;0.544878196108262
MA0647.1_GRHL1;"GRHL1";1.02641563773322;0.934498066971949;1.11699044739724;0.258041725829664;0.366191566802391
MA0648.1_GSC;"GSC";1.02523465838769;0.925047001477492;1.13615708100709;0.267057428674511;0.374302909021377
MA0649.1_HEY2;"HEY2";1.15577593888976;1.0529160909979;1.25545951416193;0.000146944943994026;0.000584749983316434
MA0131.2_HINFP;"HINFP";1.04086686394095;0.957835565036958;1.12410168775824;0.161823091400127;0.252889527451211
MA0043.2_HLF;"HLF";1.17521722865474;1.0621883727609;1.28843211149687;2.47410747348366e-05;0.000111047149391243
MA0046.2_HNF1A;"HNF1A";0.974134967790953;0.886286234034045;1.06099887923652;0.720832204909087;0.782229539147281
MA0153.2_HNF1B;"HNF1B";0.964201823716371;0.887449879760274;1.04592977761688;0.794574865646444;0.837994257211824
MA0650.1_HOXA13;"HOXA13";1.05142984344837;0.963082780717052;1.13239151604737;0.10882621938155;0.182947329348853
MA0651.1_HOXC11;"HOXC11";1.11286088011854;1.01097075406454;1.21348986266151;0.00405992951716148;0.0116950208479428
MA0486.2_HSF1;"HSF1";0.933562034990104;0.849507416030484;1.02083684734374;0.940507087477704;0.955004954384785
MA0652.1_IRF8;"IRF8";1.00881360258849;0.91507622382599;1.09710265853284;0.406686532534045;0.511338767290363
MA0653.1_IRF9;"IRF9";0.988384592117273;0.899818731496088;1.06907160914292;0.597403863218221;0.68022976755821
MA0654.1_ISX;"ISX";1.07746978228689;0.987032635992117;1.15468465888973;0.0332242358825663;0.0728667900606284
MA0655.1_JDP2;"JDP2";1.77483206528679;1.57022194202555;1.9751810394401;2.82600323273125e-63;1.36354655979283e-61
MA0656.1_JDP2(var.2);"JDP2(var.2)";1.22216767493133;1.09617487305677;1.32849821853426;1.64768382605806e-07;9.78470702859092e-07
MA0657.1_KLF13;"KLF13";1.16288710849606;1.06171479204098;1.25969024559813;7.81363349749142e-05;0.000327832883699096
MA0658.1_LHX6;"LHX6";1.06048387248132;0.957954814821449;1.1519511593327;0.0745313852322082;0.133190345831631
MA0659.1_MAFG;"MAFG";1.06499556315516;0.939141900972516;1.19435559513513;0.0608945904159119;0.117992151586287
MA0660.1_MEF2B;"MEF2B";1.14631003969434;1.03825911092589;1.25055920873223;0.000328595679090018;0.00119658426536554
MA0661.1_MEOX1;"MEOX1";1.09512794350179;1.01567567136688;1.16956754328805;0.0125005623159751;0.031756242549981
MA0662.1_MIXL1;"MIXL1";1.07307888506666;0.979147541382176;1.16914160399414;0.0414497554437804;0.0879099208862596
MA0663.1_MLX;"MLX";1.17972688744399;1.07132749238219;1.28040346977323;1.59669672956899e-05;7.42560165799556e-05
MA0664.1_MLXIPL;"MLXIPL";1.18250703847368;1.0675295357739;1.29564097411577;1.21328422226139e-05;5.71131353405972e-05
MA0665.1_MSC;"MSC";1.23196729621005;1.12114736541765;1.34216453244973;5.10633562961769e-08;3.23122221808595e-07
MA0666.1_MSX1;"MSX1";1.06414881269861;0.964154029603946;1.15010698399818;0.0632918368265835;0.119758083407163
MA0667.1_MYF6;"MYF6";1.1941975896328;1.0830607425587;1.2833592441371;3.67925822019949e-06;1.89359156399601e-05
MA0668.1_NEUROD2;"NEUROD2";1.0804879352345;0.983015355717376;1.16410016193618;0.0283947169521262;0.0629905789857512
MA0669.1_NEUROG2;"NEUROG2";1.09818667575285;0.985924372186869;1.19702398324958;0.0104025595767579;0.0273155646029152
MA0670.1_NFIA;"NFIA";1.19344953207909;1.07284835440934;1.30958037435873;3.97856666742452e-06;2.02069307056035e-05
MA0671.1_NFIX;"NFIX";1.12261279271223;1.01511926798071;1.22916067756121;0.00205707211552304;0.00635223869273514
MA0048.2_NHLH1;"NHLH1";1.73635381834179;1.5768506139499;1.88743068096051;1.01982948518252e-57;4.3739353475606e-56
MA0672.1_NKX2-3;"NKX2-3";1.06571280575446;0.962990348787582;1.16327762928059;0.0589205026299679;0.114865222298826
MA0673.1_NKX2-8;"NKX2-8";0.987647265272557;0.905996648659044;1.0710100452201;0.604155149661128;0.68388236882462
MA0674.1_NKX6-1;"NKX6-1";1.03070222346031;0.933100825515468;1.1203490937545;0.226719160606588;0.331490893917208
MA0675.1_NKX6-2;"NKX6-2";1.01431889450825;0.929590738750337;1.09740054292725;0.357331188027394;0.46633313131789
MA0678.1_OLIG2;"OLIG2";1.11862023128177;0.962374827201434;1.30328946561154;0.00273167596680127;0.00823771033738509
MA0679.1_ONECUT1;"ONECUT1";1.03845327726194;0.95077085394755;1.11536033011823;0.176000468162635;0.268522453402281
MA0068.2_PAX4;"PAX4";1.09627507159223;0.989571361255083;1.18914539553903;0.0116740904299912;0.0300413260398439
MA0680.1_PAX7;"PAX7";0.99687432569426;0.914845470843249;1.07704553730114;0.518198017429431;0.611695519045139
MA0683.1_POU4F2;"POU4F2";1.05130087264298;0.961607922246131;1.13963074817711;0.109386346504709;0.182947329348853
MA0684.1_RUNX3;"RUNX3";1.09353712731506;0.992227615907092;1.19837312579307;0.0137307698160275;0.0344160853830299
MA0685.1_SP4;"SP4";1.46481274652646;1.32341266725123;1.60721801371019;2.03134384170818e-25;4.61234542881975e-24
MA0686.1_SPDEF;"SPDEF";1.04461818962496;0.960917549281246;1.12357190541736;0.141326529856997;0.224493993929222
MA0080.4_SPI1;"SPI1";1.08838620398328;0.997831409633751;1.1746314030216;0.0184610973965316;0.0429276120184409
MA0687.1_SPIC;"SPIC";1.16087303804972;1.05291111670808;1.2727029440785;9.36620623118965e-05;0.000380563747919916
MA0083.3_SRF;"SRF";0.987705487363097;0.902292416201359;1.06306119105864;0.603623087328956;0.68388236882462
MA0009.2_T;"T";1.00424738041741;0.928919621142798;1.07759374327536;0.448889291094372;0.544878196108262
MA0688.1_TBX2;"TBX2";0.97734097902766;0.906678135536333;1.04236802603027;0.694613538491047;0.76387699674514
MA0689.1_TBX20;"TBX20";0.932807919894226;0.852235129164845;1.01191740648225;0.942634423887572;0.955004954384785
MA0690.1_TBX21;"TBX21";1.02179142854388;0.919923372523367;1.11726798229668;0.2942400815964;0.404187443047012
MA0090.2_TEAD1;"TEAD1";1.02090844605187;0.932987961771769;1.10341528044415;0.301416303854104;0.412576926552072
MA0691.1_TFAP4;"TFAP4";1.22406597911173;1.11074196896487;1.3251901864866;1.31758912414044e-07;8.07284764949539e-07
MA0145.3_TFCP2;"TFCP2";1.00780369526057;0.905886016740207;1.09565971765779;0.415939999725973;0.517912386755567
MA0692.1_TFEB;"TFEB";1.25102073305543;1.13844191824341;1.36234086031595;4.63027118013355e-09;3.19157977773491e-08
MA0694.1_ZBTB7B;"ZBTB7B";1.17362788294272;1.07951150398461;1.26179191693508;2.88064189607058e-05;0.000127248723908773
MA0695.1_ZBTB7C;"ZBTB7C";1.1614621040267;1.05879588905195;1.2539556029331;8.8843621516517e-05;0.00036482593516357
MA0696.1_ZIC1;"ZIC1";0.99874485027071;0.921063158914609;1.07307616137753;0.500567447201175;0.594033474866556
MA0697.1_ZIC3;"ZIC3";0.990982387995657;0.90230044606136;1.06444853473193;0.573411677168767;0.65484292126374
MA0698.1_ZBTB18;"ZBTB18";1.45970387391734;1.32931617757258;1.59357068885841;6.24072433489318e-25;1.26785241750988e-23
MA0699.1_LBX2;"LBX2";1.05316696546255;0.964747586556142;1.14222295679475;0.101483998267063;0.173331076686222
MA0700.1_LHX2;"LHX2";1.14661696509376;1.03870922083223;1.24656445224519;0.000320338745057236;0.00117762624373422
MA0701.1_LHX9;"LHX9";1.06352937638925;0.95913869392682;1.15836820202206;0.0650919949096992;0.120795721322807
MA0702.1_LMX1A;"LMX1A";1.04660186996855;0.951733744313091;1.13131722546755;0.131240460770328;0.212852175871204
MA0703.1_LMX1B;"LMX1B";1.04660186996855;0.951733744313091;1.13131722546755;0.131240460770328;0.212852175871204
MA0706.1_MEOX2;"MEOX2";1.06253176576279;0.977467978691867;1.14831700061375;0.0680751182119368;0.124535524311884
MA0707.1_MNX1;"MNX1";1.00245518628404;0.912302574320076;1.08658020733476;0.465658348335274;0.559950537250517
MA0708.1_MSX2;"MSX2";1.06414881269861;0.964154029603946;1.15010698399818;0.0632918368265835;0.119758083407163
MA0122.2_NKX3-2;"NKX3-2";1.02320505417689;0.93656048132952;1.10508767642045;0.282922675715821;0.390029117236811
MA0710.1_NOTO;"NOTO";1.12387435986516;1.02392084224058;1.21949224488938;0.00187787240630694;0.00589316055962992
MA0711.1_OTX1;"OTX1";0.943570474328102;0.852221997330912;1.03272783662211;0.906166822838248;0.922903413233677
MA0712.1_OTX2;"OTX2";1.00739658964168;0.919896627321894;1.09116756094318;0.419684585006386;0.519225159655337
MA0132.2_PDX1;"PDX1";1.03789104131557;0.95536243967116;1.12412340419214;0.179414322033644;0.272653261043254
MA0713.1_PHOX2A;"PHOX2A";1.00619598887085;0.912739335591721;1.09730144193661;0.430771911015285;0.529547635834076
MA0714.1_PITX3;"PITX3";0.919173378217468;0.840868252073194;1.00235823451499;0.971796096708461;0.97940807657824
MA0715.1_PROP1;"PROP1";1.05127843137815;0.952085647896026;1.14373767066577;0.109484023522241;0.182947329348853
MA0716.1_PRRX1;"PRRX1";1.08345957493118;0.982729823067839;1.18178816512763;0.0242285364160453;0.0543733433522876
MA0717.1_RAX2;"RAX2";1.06352937638925;0.95913869392682;1.15836820202206;0.0650919949096992;0.120795721322807
MA0718.1_RAX;"RAX";1.04574510201737;0.958116804969716;1.12625576404195;0.135533284271352;0.217078206343328
MA0719.1_RHOXF1;"RHOXF1";0.911294256646754;0.841667029950112;0.978314621660772;0.982122384711472;0.984673351944489
MA0721.1_UNCX;"UNCX";1.08345957493118;0.982729823067839;1.18178816512763;0.0242285364160453;0.0543733433522876
MA0722.1_VAX1;"VAX1";1.06948789214716;0.992291304343308;1.15013775018134;0.049351324161219;0.0992167246157841
MA0723.1_VAX2;"VAX2";1.09485845462363;1.01398166568709;1.18012731318392;0.0127019544216802;0.0320454536390102
MA0724.1_VENTX;"VENTX";1.06885849537503;0.964388998926392;1.16193052890048;0.0508537078767299;0.101183150723803
MA0725.1_VSX1;"VSX1";1.11176111651077;1.02738492429591;1.20444204592786;0.00437147260291121;0.0123167038301002
MA0726.1_VSX2;"VSX2";1.11176111651077;1.02738492429591;1.20444204592786;0.00437147260291121;0.0123167038301002
MA0112.3_ESR1;"ESR1";1.09118676382315;0.981625551788788;1.19743325204581;0.0157401175465477;0.0380075049654992
MA0141.3_ESRRB;"ESRRB";0.955013326880201;0.86381590982536;1.03100067455673;0.851398783522828;0.881726033714179
MA0017.2_NR2F1;"NR2F1";1.0643408887364;0.970169579904061;1.155474031037;0.0627416511822588;0.119758083407163
MA0113.3_NR3C1;"NR3C1";1.53043161703091;1.39602882874677;1.65786346927105;4.389627170529e-32;1.21028291987442e-30
MA0727.1_NR3C2;"NR3C2";1.56350963450466;1.42125874607407;1.70643418480852;1.00371552161643e-35;2.980263010338e-34
MA0729.1_RARA;"RARA";1.06199904049273;0.974840186967781;1.14671386024534;0.069711147943767;0.126426628487713
MA0730.1_RARA(var.2);"RARA(var.2)";1.01166631833276;0.924056550746492;1.09916118929756;0.380860078271265;0.485188086510588
MA0731.1_BCL6B;"BCL6B";1.02488945428956;0.934098249816641;1.10435932870466;0.269723123105798;0.374302909021377
MA0472.2_EGR2;"EGR2";1.1705950337292;1.06163775818092;1.27689183845585;3.83864380598751e-05;0.00016463516767902
MA0732.1_EGR3;"EGR3";1.32236590297912;1.18962217160709;1.45622413771466;1.39805556392547e-13;1.22647601744371e-12
MA0733.1_EGR4;"EGR4";1.11527608499686;1.01766083442205;1.21516721122165;0.00344474593329197;0.0101501674064939
MA0734.1_GLI2;"GLI2";0.968963904299117;0.893056133775939;1.0503196922329;0.760724321837524;0.810499322240693
MA0735.1_GLIS1;"GLIS1";1.12712142754993;1.03746559207604;1.20645025551644;0.00148021248287969;0.00484205100331832
MA0736.1_GLIS2;"GLIS2";1.01573875343863;0.916702763868881;1.11275831527185;0.344957887708293;0.458019739859507
MA0737.1_GLIS3;"GLIS3";1.00642349414347;0.912542389000189;1.09854746579787;0.428666130656589;0.528642576464676
MA0738.1_HIC2;"HIC2";1.07185857253524;0.987370253043893;1.15182093842682;0.0440102521642502;0.0918267964075707
MA0740.1_KLF14;"KLF14";1.41667724486729;1.25467277094157;1.57871629465005;5.21574069851045e-21;8.38864962343765e-20
MA0741.1_KLF16;"KLF16";1.43495621090715;1.2660333343291;1.59401662796861;1.2338948244806e-22;2.38141701124755e-21
MA0743.1_SCRT1;"SCRT1";1.06784650456607;0.982205173962002;1.16603197783142;0.0533460772304699;0.105597875953648
MA0744.1_SCRT2;"SCRT2";1.04027285382023;0.951410038278933;1.1254766729808;0.16524033175196;0.257188580872002
MA0745.1_SNAI2;"SNAI2";1.46218013344727;1.33429284111566;1.58541677575036;3.62694898042694e-25;7.77779059136e-24
MA0746.1_SP3;"SP3";1.36068772665791;1.20962110240265;1.50857003403068;2.10639382249166e-16;2.32305147280509e-15
MA0747.1_SP8;"SP8";1.31140285726473;1.18314811425648;1.43307674456825;7.99138196365013e-13;6.70581182167163e-12
MA0748.1_YY2;"YY2";1.30674026559581;1.18894754032587;1.42616322939091;1.65116674750506e-12;1.35606460539777e-11
MA0749.1_ZBED1;"ZBED1";1.04328220125324;0.941714822763658;1.13485705745292;0.148411897263239;0.234782755506599
MA0750.1_ZBTB7A;"ZBTB7A";1.14002086279484;1.03657202380742;1.23532981764351;0.000548274298316186;0.0019066115238743
MA0751.1_ZIC4;"ZIC4";1.02605109176278;0.940109970513002;1.10674718589414;0.260807403995072;0.368760651802556
MA0088.2_ZNF143;"ZNF143";1.01058561809714;0.923816036839734;1.09414755860386;0.390585607795244;0.494314900357259
MA0752.1_ZNF410;"ZNF410";1.08350915444378;0.986209150701679;1.17647016545655;0.0241636624744676;0.0543733433522876
MA0753.1_ZNF740;"ZNF740";1.09124141384892;1.00546054484016;1.17256897094483;0.0156906608779193;0.0380075049654992
MA0754.1_CUX1;"CUX1";0.954472153489733;0.868328341599879;1.04102911186709;0.854386663437404;0.881726033714179
MA0755.1_CUX2;"CUX2";0.951094990725665;0.871025685507449;1.03282894822552;0.872128737975196;0.895323651219217
MA0756.1_ONECUT2;"ONECUT2";1.05282734880511;0.958713824418908;1.14977152284683;0.102890007683194;0.174958339056004
MA0757.1_ONECUT3;"ONECUT3";1.06604248179014;0.963648736769631;1.16880109677844;0.0580302744794933;0.113703989589261
MA0469.2_E2F3;"E2F3";0.98010295540314;0.891378553851286;1.06741165628665;0.671213770263179;0.747560841814213
MA0758.1_E2F7;"E2F7";1.00920043459168;0.936056370679926;1.08221424669615;0.403156376329716;0.508556736154478
MA0473.2_ELF1;"ELF1";1.33252609758067;1.17342995664214;1.47947120287712;2.65364787797478e-14;2.49831239243479e-13
MA0759.1_ELK3;"ELK3";1.3935699124984;1.24818755643215;1.53685555655122;4.86584697019862e-19;6.05876429192473e-18
MA0760.1_ERF;"ERF";1.35394301714179;1.19689347611946;1.49721813359233;6.91642493116094e-16;7.02563164060032e-15
MA0474.2_ERG;"ERG";1.35970959559817;1.19225352882223;1.5078400005186;2.50575459690908e-16;2.6867257622414e-15
MA0098.3_ETS1;"ETS1";1.38294617401242;1.22191693902712;1.54172347295464;3.63457271943645e-18;4.25134869606809e-17
MA0761.1_ETV1;"ETV1";1.41841529921279;1.26864182474736;1.56079156093865;3.67512434844682e-21;6.16781738478467e-20
MA0762.1_ETV2;"ETV2";1.20234320427844;1.06802887597167;1.32205492576771;1.54443268252508e-06;8.27987521464834e-06
MA0763.1_ETV3;"ETV3";1.3847145348924;1.20271964950065;1.55306213197211;2.60921791038397e-18;3.14736910440066e-17
MA0764.1_ETV4;"ETV4";1.4128893105139;1.26416753617973;1.55898812550534;1.11379929618835e-20;1.71970611331481e-19
MA0765.1_ETV5;"ETV5";1.38062873323922;1.23378368597958;1.51172080117079;5.60054999192938e-18;6.35827146142571e-17
MA0156.2_FEV;"FEV";1.4083718705563;1.23816657464336;1.56832984297667;2.73141349565225e-20;3.9049096641547e-19
MA0766.1_GATA5;"GATA5";1.01442077437175;0.935725737509384;1.09365594482012;0.356437968997515;0.46633313131789
MA0767.1_GCM2;"GCM2";1.09117100232633;0.986644610770009;1.20075933701181;0.0157544062033157;0.0380075049654992
MA0768.1_LEF1;"LEF1";0.92936864356164;0.854358506851976;1.00226715987422;0.951594070099664;0.961558405912226
MA0770.1_HSF2;"HSF2";1.0145749802097;0.940319400050359;1.07931327270834;0.355087542938279;0.46633313131789
MA0771.1_HSF4;"HSF4";1.03963512723888;0.949255804241823;1.12830621827369;0.168961385123346;0.260876378630447
MA0772.1_IRF7;"IRF7";1.12349739561752;1.03321187919051;1.21559821694633;0.00192986589310002;0.00600748576400492
MA0052.3_MEF2A;"MEF2A";1.17142545649565;1.06484500124702;1.28719289299174;3.54991811248566e-05;0.000153962740608928
MA0773.1_MEF2D;"MEF2D";1.13088662494579;1.02692337416451;1.24350926690332;0.00111649594171745;0.00368348233763194
MA0498.2_MEIS1;"MEIS1";1.0508147836811;0.950283393366187;1.14168762920407;0.111516264032815;0.184036623612216
MA0774.1_MEIS2;"MEIS2";1.05655396040174;0.966233656372738;1.14256593013563;0.0882282705635337;0.154100056278389
MA0775.1_MEIS3;"MEIS3";1.05094219610627;0.9503083802988;1.15280922576057;0.110955095755624;0.184036623612216
MA0776.1_MYBL1;"MYBL1";0.993999894947434;0.897789215568402;1.08422855279153;0.54523111988434;0.637755188713197
MA0777.1_MYBL2;"MYBL2";1.06187660121738;0.96596214298729;1.1537053000111;0.0700914468817891;0.126426628487713
MA0105.4_NFKB1;"NFKB1";1.03349454333313;0.935232508198457;1.13024741350756;0.207547996158174;0.307902081322024
MA0778.1_NFKB2;"NFKB2";1.02937901599175;0.946772762322952;1.11725709783657;0.236147992145703;0.340123600627767
MA0779.1_PAX1;"PAX1";1.07712048113165;0.972142487487784;1.18210077203148;0.0338247810369703;0.0737647767246924
MA0780.1_PAX3;"PAX3";1.05673871853065;0.973443015892134;1.14682588836762;0.0875445484024379;0.154100056278389
MA0781.1_PAX9;"PAX9";1.01653902258135;0.926472451487775;1.10075707920772;0.338057819882448;0.454670099214721
MA0782.1_PKNOX1;"PKNOX1";1.15734498607304;1.04551660776993;1.25615191310705;0.000128084479659214;0.000515006345296425
MA0783.1_PKNOX2;"PKNOX2";1.19264711917196;1.08503290793395;1.30177335476287;4.32552153164716e-06;2.16837832625429e-05
MA0784.1_POU1F1;"POU1F1";0.913727340296227;0.841177600908768;0.979961406174733;0.979344793997619;0.984445548133023
MA0785.1_POU2F1;"POU2F1";0.978082147194898;0.896638685866668;1.05998716434681;0.688404543031899;0.759211867458037
MA0786.1_POU3F1;"POU3F1";0.994474844431081;0.900873217701821;1.08071737147385;0.54077362044473;0.634463882953392
MA0787.1_POU3F2;"POU3F2";0.986281460114416;0.898875082233119;1.06759719288809;0.616581886600902;0.695908211192831
MA0788.1_POU3F3;"POU3F3";1.02722838651631;0.94000953262665;1.11083887762871;0.251932044719141;0.360169515783661
MA0789.1_POU3F4;"POU3F4";0.966231099566634;0.880386488100674;1.04611473607052;0.780503990172467;0.827677308259814
MA0790.1_POU4F1;"POU4F1";0.955408844687355;0.871835156290334;1.02651868050222;0.849189710396902;0.881726033714179
MA0791.1_POU4F3;"POU4F3";1.01503425997092;0.914552836800359;1.1085545444975;0.351076722666312;0.464094571743824
MA0792.1_POU5F1B;"POU5F1B";0.974336822934584;0.893275047196403;1.057983823247;0.719213347228521;0.782229539147281
MA0793.1_POU6F2;"POU6F2";1.08114242289263;0.984538632967119;1.17570445443386;0.027428949456264;0.0611998525440342
MA0794.1_PROX1;"PROX1";0.992663633684515;0.905609774869351;1.06746934092457;0.557743706170986;0.644578055634732
MA0600.2_RFX2;"RFX2";1.11695160535399;1.00519569909082;1.22056143125644;0.00306879636345667;0.00918259997127346
MA0795.1_SMAD3;"SMAD3";0.977014892305761;0.89217778618695;1.04826330589021;0.697328276159452;0.764500515469877
MA0796.1_TGIF1;"TGIF1";1.11010897463931;1.01293967089093;1.19952496657674;0.00487990972051013;0.0134546082294065
MA0797.1_TGIF2;"TGIF2";1.14937217552157;1.04031333663541;1.24552241283796;0.000254421208939925;0.000962809673047169
MA0798.1_RFX3;"RFX3";1.07400366748867;0.970522342715417;1.1769947831472;0.0395914495619534;0.0847919003629817
MA0799.1_RFX4;"RFX4";1.12444770166277;1.01214593844517;1.23902686295356;0.00180124055495356;0.00574610623315765
MA0510.2_RFX5;"RFX5";1.05655568874234;0.955664555229024;1.15640886786883;0.0882218560402673;0.154100056278389
MA0511.2_RUNX2;"RUNX2";1.03164855452486;0.939530591614344;1.12032847437125;0.220110601561307;0.324285084742994
MA0800.1_EOMES;"EOMES";0.986000799248308;0.878337816676764;1.09000027327955;0.61912185654659;0.696737716113655
MA0801.1_MGA;"MGA";1.01763491938493;0.929379517791725;1.10699757833381;0.328699628992423;0.443629569199565
MA0802.1_TBR1;"TBR1";1.03746687913126;0.932979473605463;1.14565858879472;0.182017565501738;0.275524628563416
MA0803.1_TBX15;"TBX15";1.01763491938493;0.929379517791725;1.10699757833381;0.328699628992423;0.443629569199565
MA0804.1_TBX19;"TBX19";0.95486833575515;0.878306921167883;1.02985861076202;0.852203229598416;0.881726033714179
MA0805.1_TBX1;"TBX1";0.992233705990338;0.908551295993817;1.06662596997029;0.561759084242578;0.647280616470552
MA0806.1_TBX4;"TBX4";1.01569985375929;0.927321755420068;1.09288685240609;0.345294674350043;0.458019739859507
MA0807.1_TBX5;"TBX5";1.01569985375929;0.927321755420068;1.09288685240609;0.345294674350043;0.458019739859507
MA0808.1_TEAD3;"TEAD3";1.05534393659675;0.963315120820387;1.14217785368968;0.0928057816489413;0.1606413978318
MA0809.1_TEAD4;"TEAD4";1.01591471853931;0.91642176399179;1.09923387830684;0.343436003027702;0.458019739859507
MA0810.1_TFAP2A(var.2);"TFAP2A(var.2)";0.99640028526836;0.912515676102428;1.08048102935541;0.522663537305387;0.615085748170364
MA0003.3_TFAP2A;"TFAP2A";1.06034608832625;0.956295319293837;1.15460369972636;0.0749821527576252;0.133378391541213
MA0811.1_TFAP2B;"TFAP2B";1.00823723793937;0.933754654053946;1.08225690549688;0.41196117616222;0.514618168280314
MA0812.1_TFAP2B(var.2);"TFAP2B(var.2)";1.06934644800802;0.977948019382842;1.15510126159085;0.0496858052174043;0.0993716104348087
MA0813.1_TFAP2B(var.3);"TFAP2B(var.3)";0.94615679000454;0.869091931197041;1.01941758399721;0.895304924645611;0.916678251759167
MA0524.2_TFAP2C;"TFAP2C";0.999022444929628;0.92588180249696;1.07028390686374;0.497950999282842;0.593237918898694
MA0814.1_TFAP2C(var.2);"TFAP2C(var.2)";1.1075511693544;1.00149235980922;1.20213648079595;0.00577188902779413;0.0157279374947767
MA0815.1_TFAP2C(var.3);"TFAP2C(var.3)";1.00747895800393;0.918133203491803;1.09710575820702;0.418926315987804;0.519225159655337
MA0464.2_BHLHE40;"BHLHE40";1.14845169064459;1.02962543197714;1.28162884323086;0.000274883895804747;0.00103014741534595
MA0817.1_BHLHE23;"BHLHE23";1.08518809518428;0.978041686075081;1.19480896254109;0.0220519043713046;0.0506668755197831
MA0818.1_BHLHE22;"BHLHE22";1.19051510088454;1.03355427395613;1.36041200400276;5.39389642240871e-06;2.63549875829084e-05
MA0819.1_CLOCK;"CLOCK";1.119582077999;1.01343290025288;1.2124776936851;0.00255296433383695;0.00775940340835483
MA0820.1_FIGLA;"FIGLA";1.10240663921383;1.00904254356274;1.19128146371609;0.00801703841253239;0.021490116855816
MA0821.1_HES5;"HES5";1.01393819556164;0.923522378269811;1.10671215092076;0.360676070017467;0.467184439687054
MA0822.1_HES7;"HES7";1.06374190158679;0.970679311131565;1.14708558439932;0.0644699075571271;0.120795721322807
MA0823.1_HEY1;"HEY1";1.18603577920591;1.08698068311342;1.27178455464213;8.51900916458496e-06;4.11042192191224e-05
MA0824.1_ID4;"ID4";1.3284762353285;1.21383769253573;1.42855675701566;5.17379737462424e-14;4.75496615858323e-13
MA0058.3_MAX;"MAX";1.1223183360071;1.04097363902001;1.19849735238371;0.00210108101452431;0.00643664501274907
MA0825.1_MNT;"MNT";1.07214025355689;0.971269535213527;1.16973502603298;0.0434080921968393;0.0915602381856828
MA0826.1_OLIG1;"OLIG1";1.17683753980715;1.02567532230864;1.35168648696515;2.11614382993312e-05;9.72418474231172e-05
MA0827.1_OLIG3;"OLIG3";1.15247240172948;0.989911094540085;1.33180609620436;0.000195505342187928;0.000762273354389294
MA0828.1_SREBF2(var.2);"SREBF2(var.2)";1.20491368996766;1.10698061850773;1.29636453701837;1.16706593186232e-06;6.43553499569795e-06
MA0522.2_TCF3;"TCF3";1.28142072146896;1.1747295534505;1.39507694876771;7.20642544651898e-11;5.34938504299294e-10
MA0830.1_TCF4;"TCF4";1.34882549409315;1.22466585418568;1.46300475186472;1.68294636343169e-15;1.6656853750888e-14
MA0831.1_TFE3;"TFE3";1.27297659153896;1.167004920858;1.3784822997312;2.38568501180856e-10;1.73749889539265e-09
MA0833.1_ATF4;"ATF4";1.06125831268217;0.969395219406474;1.15043242265761;0.0720365053149242;0.129330656053771
MA0834.1_ATF7;"ATF7";1.20620483060792;1.08256279156078;1.32712072818658;1.01272151325121e-06;5.66536962485462e-06
MA0835.1_BATF3;"BATF3";1.19074862407826;1.08237278075282;1.3055062896051;5.26557955494848e-06;2.60578680539758e-05
MA0466.2_CEBPB;"CEBPB";1.08435036291427;0.999490751026198;1.16959313393757;0.0230851441327078;0.0527270155930486
MA0836.1_CEBPD;"CEBPD";1.14982334404897;1.05202828258453;1.23978231436071;0.000244920321952003;0.000936032121519536
MA0837.1_CEBPE;"CEBPE";1.09632968689415;0.996108761422929;1.18731401486405;0.0116359598463888;0.0300413260398439
MA0838.1_CEBPG;"CEBPG";1.11513785154343;1.0193416361481;1.19472996649474;0.00347754613285868;0.0101691879339655
MA0839.1_CREB3L1;"CREB3L1";1.12639113837174;1.01684257437956;1.23716416919795;0.00156224749978807;0.00506745827662349
MA0841.1_NFE2;"NFE2";1.60568891618016;1.43207028313062;1.79197865878877;1.23172949438212e-40;4.754475848315e-39
MA0842.1_NRL;"NRL";1.03853561221175;0.945542319390885;1.11933257705422;0.175504061673005;0.268522453402281
MA0843.1_TEF;"TEF";1.14731752924823;1.04779224845877;1.24408721751459;0.000302212064090624;0.00112167169941328
MA0844.1_XBP1;"XBP1";1.0895976378358;0.990632097292518;1.1930276754322;0.0172382154810473;0.0408217863538912
MA0845.1_FOXB1;"FOXB1";1.02528232885578;0.94736946074681;1.09926527459982;0.26669038454811;0.374302909021377
MA0032.2_FOXC1;"FOXC1";1.03384962348555;0.945713155423608;1.11779611655354;0.205181894213551;0.30579232110591
MA0846.1_FOXC2;"FOXC2";1.07088323710955;0.959549862685965;1.18474860531763;0.046147881921014;0.0947504384122947
MA0847.1_FOXD2;"FOXD2";0.968763657017279;0.889910827270847;1.04666828898188;0.762205321174538;0.810499322240693
MA0848.1_FOXO4;"FOXO4";0.968763657017279;0.889910827270847;1.04666828898188;0.762205321174538;0.810499322240693
MA0849.1_FOXO6;"FOXO6";0.968763657017279;0.889910827270847;1.04666828898188;0.762205321174538;0.810499322240693
MA0850.1_FOXP3;"FOXP3";0.968763657017279;0.889910827270847;1.04666828898188;0.762205321174538;0.810499322240693
MA0855.1_RXRB;"RXRB";1.11163697158298;1.01343950147143;1.21293417323502;0.00440795576511943;0.0123294994589572
MA0856.1_RXRG;"RXRG";1.04920938851464;0.953339272459479;1.15254166412095;0.118763475373344;0.194248735144537
MA0525.2_TP63;"TP63";0.999409773029662;0.897386792519355;1.0879128173366;0.494300844161318;0.590712463920337
MA0106.3_TP53;"TP53";1.01219220063886;0.941905666432128;1.0788618568702;0.376155415236914;0.480781424773009
MA0861.1_TP73;"TP73";1.0532422107254;0.955501465403293;1.1370760449507;0.101174405947946;0.173331076686222
MA0862.1_GMEB2;"GMEB2";1.02478332820725;0.918281660652805;1.11916084118116;0.270545366883327;0.374302909021377
MA0863.1_MTF1;"MTF1";1.05408573113433;0.967831380123709;1.14237450845908;0.0977512684339064;0.168446382211999
MA0024.3_E2F1;"E2F1";0.993322129550079;0.908585862897596;1.07395543190801;0.551583332974144;0.641298694361505
MA0864.1_E2F2;"E2F2";1.01087060211245;0.936529599274027;1.08205902596712;0.388013689947117;0.492675277367063
MA0865.1_E2F8;"E2F8";0.943590361807041;0.847095419466468;1.0399318619602;0.906086563669288;0.922903413233677
MA0866.1_SOX21;"SOX21";0.956779237842742;0.863295142329938;1.0497367470357;0.841369885901687;0.881726033714179
MA0867.1_SOX4;"SOX4";1.05581978737192;0.94977103812675;1.15720734925177;0.0909849204309364;0.158199005794331
MA0868.1_SOX8;"SOX8";1.0714405984009;0.979952459682139;1.15554279152537;0.0449162605168455;0.0932133148360342
MA0871.1_TFEC;"TFEC";1.17601568386797;1.07574049347964;1.27286626328061;2.2910628764304e-05;0.000104041208270839
MA0872.1_TFAP2A(var.3);"TFAP2A(var.3)";1.00853574425093;0.91525996158643;1.09386340169589;0.409227198783017;0.512862658215079
MA0028.2_ELK1;"ELK1";1.42204259435827;1.27923404992512;1.5547480631135;1.76285701073651e-21;3.09301275520134e-20
MA0873.1_HOXD12;"HOXD12";1.13728719731703;1.04141934773965;1.224112712788;0.000681048952338434;0.00230600785616347
MA0875.1_BARX1;"BARX1";1.18483818876599;1.05999250160298;1.32380001680732;9.61136435475163e-06;4.58023042090633e-05
MA0876.1_BSX;"BSX";1.06414881269861;0.964154029603946;1.15010698399818;0.0632918368265835;0.119758083407163
MA0878.1_CDX1;"CDX1";0.99279963280533;0.906461063872791;1.07846506107608;0.556472385874471;0.644578055634732
MA0882.1_DLX6;"DLX6";0.979782242386682;0.894323077227576;1.05802579178723;0.673966769304005;0.747560841814213
MA0884.1_DUXA;"DUXA";1.01995031643116;0.927379234143152;1.11197391301908;0.309293487288328;0.421863201743091
MA0886.1_EMX2;"EMX2";1.06981369823902;0.974028154153336;1.15343524788049;0.0485877633113491;0.0987098770430566
MA0887.1_EVX1;"EVX1";1.00159487640262;0.917198855400264;1.08118548095004;0.473735163439861;0.567893705241572
MA0888.1_EVX2;"EVX2";1.01333918612655;0.92966830295542;1.09062661539111;0.365961466727534;0.47087042052276
MA0889.1_GBX1;"GBX1";1.07423023984605;0.982064139584245;1.15526790302136;0.0391467264049259;0.0844169630854826
MA0890.1_GBX2;"GBX2";1.01428795486265;0.924497662709479;1.11326294535257;0.35760260847175;0.46633313131789
MA0891.1_GSC2;"GSC2";1.09629522609766;1.00573211553272;1.18899286964297;0.0116600065471964;0.0300413260398439
MA0892.1_GSX1;"GSX1";1.06192865833636;0.974636948368674;1.14576383396943;0.0699295600959793;0.126426628487713
MA0893.1_GSX2;"GSX2";1.09512189886787;1.00436745399428;1.1903482320192;0.0125050488797853;0.031756242549981
MA0894.1_HESX1;"HESX1";1.00317142262329;0.91645895102175;1.08111284489853;0.458946520775167;0.554951259295065
MA0895.1_HMBOX1;"HMBOX1";1.03937789520608;0.960509230321788;1.12030809202863;0.170477630436273;0.262168786248611
MA0899.1_HOXA10;"HOXA10";1.01407714966521;0.933801489526569;1.08826278592808;0.359453897366869;0.467169038328657
MA0900.1_HOXA2;"HOXA2";1.00503682524048;0.926632435212831;1.0762497815751;0.441532896984968;0.539340817203157
MA0901.1_HOXB13;"HOXB13";1.04091588283618;0.952874908148281;1.11864627176713;0.161543193513513;0.252889527451211
MA0902.1_HOXB2;"HOXB2";1.05230951101322;0.969208367981178;1.13164054236207;0.105061294647868;0.177866928658233
MA0903.1_HOXB3;"HOXB3";1.06306845548668;0.983012270282841;1.13831726067053;0.0664573053632814;0.122739329522615
MA0905.1_HOXC10;"HOXC10";1.05080345847301;0.958509132804528;1.13957131478171;0.111566243329685;0.184036623612216
MA0906.1_HOXC12;"HOXC12";1.14021923250477;1.03294438526518;1.24448290101842;0.000539641832918201;0.00189365225005842
MA0907.1_HOXC13;"HOXC13";1.05031238908582;0.952985374594341;1.14381133620213;0.113748987171272;0.186838761906856
MA0908.1_HOXD11;"HOXD11";1.06620584918529;0.971875884634534;1.16604181797686;0.0575930980034334;0.113423141986354
MA0909.1_HOXD13;"HOXD13";1.03399188797869;0.95499558264045;1.10714408111038;0.204238493807111;0.305566118641647
MA0914.1_ISL2;"ISL2";1.00305216391407;0.89573029437363;1.10381388447388;0.460063220140987;0.554951259295065

## Sheet: Sheet2
Table S2 - chromVAR analysis of snATAC-seq data indicates variability scores for 386 transcription factor motifs
JASPAR ID	Name	variability	bootstrap_lower_bound	bootstrap_upper_bound	p_value	p_value_adj
MA0490.1_JUNB	JUNB	2.07559	1.81209	2.34847	1.18275e-114	4.56542e-112
MA0478.1_FOSL2	FOSL2	2.03564	1.80972	2.27745	4.91481e-107	9.48558e-105
MA0477.1_FOSL1	FOSL1	2.02398	1.80824	2.24743	7.40307e-105	9.52528e-103
MA0476.1_FOS	FOS	2.01034	1.77186	2.2766	2.46239e-102	2.37621e-100
MA0491.1_JUND	JUND	2.00059	1.76112	2.2312	1.50169e-100	1.15931e-98
MA0099.2_FOS::JUN	FOS::JUN	1.94855	1.73765	2.167	2.91883e-91	1.87778e-89
MA0489.1_JUN(var.2)	JUN(var.2)	1.86349	1.66184	2.06438	5.67621e-77	3.13002e-75
MA0655.1_JDP2	JDP2	1.77483	1.57022	1.97518	2.826e-63	1.36355e-61
MA0048.2_NHLH1	NHLH1	1.73635	1.57685	1.88743	1.01983e-57	4.37394e-56
MA0841.1_NFE2	NFE2	1.60569	1.43207	1.79198	1.23173e-40	4.75448e-39
MA0462.1_BATF::JUN	BATF::JUN	1.57743	1.42154	1.75491	2.59653e-37	9.11145e-36
MA0014.2_PAX5	PAX5	1.57102	1.4155	1.71519	1.4112e-36	4.53935e-35
MA0727.1_NR3C2	NR3C2	1.56351	1.42126	1.70643	1.00372e-35	2.98026e-34
MA0113.3_NR3C1	NR3C1	1.53043	1.39603	1.65786	4.38963e-32	1.21028e-30
MA0161.1_NFIC	NFIC	1.47677	1.32108	1.62134	1.40838e-26	3.62423e-25
MA0641.1_ELF4	ELF4	1.47163	1.31278	1.62634	4.47066e-26	1.07855e-24
MA0685.1_SP4	SP4	1.46481	1.32341	1.60722	2.03134e-25	4.61235e-24
MA0745.1_SNAI2	SNAI2	1.46218	1.33429	1.58542	3.62695e-25	7.77779e-24
MA0698.1_ZBTB18	ZBTB18	1.4597	1.32932	1.59357	6.24072e-25	1.26785e-23
MA0741.1_KLF16	KLF16	1.43496	1.26603	1.59402	1.23389e-22	2.38142e-21
MA0506.1_NRF1	NRF1	1.42747	1.3132	1.53906	5.81604e-22	1.06904e-20
MA0028.2_ELK1	ELK1	1.42204	1.27923	1.55475	1.76286e-21	3.09301e-20
MA0761.1_ETV1	ETV1	1.41842	1.26864	1.56079	3.67512e-21	6.16782e-20
MA0740.1_KLF14	KLF14	1.41668	1.25467	1.57872	5.21574e-21	8.38865e-20
MA0764.1_ETV4	ETV4	1.41289	1.26417	1.55899	1.1138e-20	1.71971e-19
MA0501.1_MAF::NFE2	MAF::NFE2	1.41254	1.26587	1.57686	1.19308e-20	1.77127e-19
MA0156.2_FEV	FEV	1.40837	1.23817	1.56833	2.73141e-20	3.90491e-19
MA0079.3_SP1	SP1	1.40271	1.21446	1.58342	8.31109e-20	1.14574e-18
MA0475.2_FLI1	FLI1	1.39814	1.22582	1.56193	2.01965e-19	2.68823e-18
MA0516.1_SP2	SP2	1.39764	1.21731	1.57501	2.22543e-19	2.86339e-18
MA0759.1_ELK3	ELK3	1.39357	1.24819	1.53686	4.86585e-19	6.05876e-18
MA0763.1_ETV3	ETV3	1.38471	1.20272	1.55306	2.60922e-18	3.14737e-17
MA0098.3_ETS1	ETS1	1.38295	1.22192	1.54172	3.63457e-18	4.25135e-17
MA0765.1_ETV5	ETV5	1.38063	1.23378	1.51172	5.60055e-18	6.35827e-17
MA0746.1_SP3	SP3	1.36069	1.20962	1.50857	2.10639e-16	2.32305e-15
MA0474.2_ERG	ERG	1.35971	1.19225	1.50784	2.50575e-16	2.68673e-15
MA0640.1_ELF3	ELF3	1.35786	1.21736	1.49051	3.47619e-16	3.62651e-15
MA0760.1_ERF	ERF	1.35394	1.19689	1.49722	6.91642e-16	7.02563e-15
MA0830.1_TCF4	TCF4	1.34883	1.22467	1.463	1.68295e-15	1.66569e-14
MA0076.2_ELK4	ELK4	1.34797	1.19973	1.50055	1.95067e-15	1.88239e-14
MA0473.2_ELF1	ELF1	1.33253	1.17343	1.47947	2.65365e-14	2.49831e-13
MA0824.1_ID4	ID4	1.32848	1.21384	1.42856	5.1738e-14	4.75497e-13
MA0119.1_NFIC::TLX1	NFIC::TLX1	1.32301	1.19203	1.46206	1.25941e-13	1.13054e-12
MA0732.1_EGR3	EGR3	1.32237	1.18962	1.45622	1.39806e-13	1.22648e-12
MA0645.1_ETV6	ETV6	1.32075	1.16973	1.47492	1.81457e-13	1.5565e-12
MA0747.1_SP8	SP8	1.3114	1.18315	1.43308	7.99138e-13	6.70581e-12
MA0748.1_YY2	YY2	1.30674	1.18895	1.42616	1.65117e-12	1.35606e-11
MA0598.2_EHF	EHF	1.30563	1.18046	1.42597	1.96011e-12	1.57626e-11
MA0471.1_E2F6	E2F6	1.29681	1.15764	1.42319	7.50655e-12	5.91332e-11
MA0091.1_TAL1::TCF3	TAL1::TCF3	1.29382	1.17108	1.40429	1.1746e-11	9.0679e-11
MA0638.1_CREB3	CREB3	1.29066	1.17985	1.39707	1.87781e-11	1.42124e-10
MA0522.2_TCF3	TCF3	1.28142	1.17473	1.39508	7.20643e-11	5.34939e-10
MA0831.1_TFE3	TFE3	1.27298	1.167	1.37848	2.38569e-10	1.7375e-09
MA0599.1_KLF5	KLF5	1.26234	1.10235	1.41114	1.03104e-09	7.36999e-09
MA0162.2_EGR1	EGR1	1.25617	1.0979	1.40052	2.35352e-09	1.65174e-08
MA0692.1_TFEB	TFEB	1.25102	1.13844	1.36234	4.63027e-09	3.19158e-08
MA0528.1_ZNF263	ZNF263	1.24618	1.08682	1.39172	8.64658e-09	5.85541e-08
MA0018.2_CREB1	CREB1	1.24273	1.11853	1.35862	1.34215e-08	8.93226e-08
MA0442.1_SOX10	SOX10	1.24109	1.1245	1.35711	1.64989e-08	1.07942e-07
MA0527.1_ZBTB33	ZBTB33	1.23333	1.12907	1.32883	4.32176e-08	2.78033e-07
MA0665.1_MSC	MSC	1.23197	1.12115	1.34216	5.10634e-08	3.23122e-07
MA0502.1_NFYB	NFYB	1.22568	1.11331	1.33959	1.08796e-07	6.77343e-07
MA0691.1_TFAP4	TFAP4	1.22407	1.11074	1.32519	1.31759e-07	8.07285e-07
MA0136.2_ELF5	ELF5	1.22326	1.09447	1.35101	1.44834e-07	8.7353e-07
MA0656.1_JDP2(var.2)	JDP2(var.2)	1.22217	1.09617	1.3285	1.64768e-07	9.78471e-07
MA0470.1_E2F4	E2F4	1.21628	1.09823	1.32697	3.26217e-07	1.90787e-06
MA0093.2_USF1	USF1	1.20836	1.10059	1.32139	7.98131e-07	4.59819e-06
MA0077.1_SOX9	SOX9	1.20697	1.08152	1.31384	9.30645e-07	5.28278e-06
MA0834.1_ATF7	ATF7	1.2062	1.08256	1.32712	1.01272e-06	5.66537e-06
MA0828.1_SREBF2(var.2)	SREBF2(var.2)	1.20491	1.10698	1.29636	1.16707e-06	6.43553e-06
MA0137.3_STAT1	STAT1	1.20347	1.09294	1.30875	1.36642e-06	7.42872e-06
MA0762.1_ETV2	ETV2	1.20234	1.06803	1.32205	1.54443e-06	8.27988e-06
MA0139.1_CTCF	CTCF	1.19629	1.08732	1.29312	2.95385e-06	1.5619e-05
MA0636.1_BHLHE41	BHLHE41	1.1955	1.07841	1.30731	3.2098e-06	1.6743e-05
MA0667.1_MYF6	MYF6	1.1942	1.08306	1.28336	3.67926e-06	1.89359e-05
MA0670.1_NFIA	NFIA	1.19345	1.07285	1.30958	3.97857e-06	2.02069e-05
MA0783.1_PKNOX2	PKNOX2	1.19265	1.08503	1.30177	4.32552e-06	2.16838e-05
MA0835.1_BATF3	BATF3	1.19075	1.08237	1.30551	5.26558e-06	2.60579e-05
MA0818.1_BHLHE22	BHLHE22	1.19052	1.03355	1.36041	5.3939e-06	2.6355e-05
MA0823.1_HEY1	HEY1	1.18604	1.08698	1.27178	8.51901e-06	4.11042e-05
MA0875.1_BARX1	BARX1	1.18484	1.05999	1.3238	9.61136e-06	4.58023e-05
MA0664.1_MLXIPL	MLXIPL	1.18251	1.06753	1.29564	1.21328e-05	5.71131e-05
MA0663.1_MLX	MLX	1.17973	1.07133	1.2804	1.5967e-05	7.4256e-05
MA0826.1_OLIG1	OLIG1	1.17684	1.02568	1.35169	2.11614e-05	9.72418e-05
MA0871.1_TFEC	TFEC	1.17602	1.07574	1.27287	2.29106e-05	0.000104041
MA0043.2_HLF	HLF	1.17522	1.06219	1.28843	2.47411e-05	0.000111047
MA0694.1_ZBTB7B	ZBTB7B	1.17363	1.07951	1.26179	2.88064e-05	0.000127249
MA0107.1_RELA	RELA	1.17355	1.07074	1.27404	2.90101e-05	0.000127249
MA0052.3_MEF2A	MEF2A	1.17143	1.06485	1.28719	3.54992e-05	0.000153963
MA0472.2_EGR2	EGR2	1.1706	1.06164	1.27689	3.83864e-05	0.000164635
MA0639.1_DBP	DBP	1.16968	1.06573	1.26642	4.18206e-05	0.000177393
MA0657.1_KLF13	KLF13	1.16289	1.06171	1.25969	7.81363e-05	0.000327833
MA0488.1_JUN	JUN	1.16212	1.05882	1.27954	8.3759e-05	0.000347645
MA0695.1_ZBTB7C	ZBTB7C	1.16146	1.0588	1.25396	8.88436e-05	0.000364826
MA0687.1_SPIC	SPIC	1.16087	1.05291	1.2727	9.36621e-05	0.000380564
MA0782.1_PKNOX1	PKNOX1	1.15734	1.04552	1.25615	0.000128084	0.000515006
MA0649.1_HEY2	HEY2	1.15578	1.05292	1.25546	0.000146945	0.00058475
MA0479.1_FOXH1	FOXH1	1.15524	1.05535	1.25412	0.000153915	0.000606236
MA0827.1_OLIG3	OLIG3	1.15247	0.989911	1.33181	0.000195505	0.000762273
MA0057.1_MZF1(var.2)	MZF1(var.2)	1.15035	1.03844	1.24692	0.000234204	0.000904028
MA0836.1_CEBPD	CEBPD	1.14982	1.05203	1.23978	0.00024492	0.000936032
MA0797.1_TGIF2	TGIF2	1.14937	1.04031	1.24552	0.000254421	0.00096281
MA0464.2_BHLHE40	BHLHE40	1.14845	1.02963	1.28163	0.000274884	0.00103015
MA0843.1_TEF	TEF	1.14732	1.04779	1.24409	0.000302212	0.00112167
MA0700.1_LHX2	LHX2	1.14662	1.03871	1.24656	0.000320339	0.00117763
MA0660.1_MEF2B	MEF2B	1.14631	1.03826	1.25056	0.000328596	0.00119658
MA0612.1_EMX1	EMX1	1.14519	1.03669	1.25013	0.000360469	0.00130038
MA0149.1_EWSR1-FLI1	EWSR1-FLI1	1.14318	1.05059	1.23199	0.000424816	0.00151832
MA0492.1_JUND(var.2)	JUND(var.2)	1.14085	1.04147	1.23824	0.000513002	0.00181668
MA0906.1_HOXC12	HOXC12	1.14022	1.03294	1.24448	0.000539642	0.00189365
MA0750.1_ZBTB7A	ZBTB7A	1.14002	1.03657	1.23533	0.000548274	0.00190661
MA0025.1_NFIL3	NFIL3	1.13834	1.04326	1.23231	0.00062684	0.00216036
MA0059.1_MAX::MYC	MAX::MYC	1.13777	1.05545	1.21504	0.000655848	0.00224033
MA0873.1_HOXD12	HOXD12	1.13729	1.04142	1.22411	0.000681049	0.00230601
MA0115.1_NR1H2::RXRA	NR1H2::RXRA	1.13499	1.02292	1.24383	0.000814867	0.00273512
MA0060.2_NFYA	NFYA	1.13284	1.04401	1.22101	0.000962248	0.00320196
MA0773.1_MEF2D	MEF2D	1.13089	1.02692	1.24351	0.0011165	0.00368348
MA0735.1_GLIS1	GLIS1	1.12712	1.03747	1.20645	0.00148021	0.00484205
MA0839.1_CREB3L1	CREB3L1	1.12639	1.01684	1.23716	0.00156225	0.00506746
MA0597.1_THAP1	THAP1	1.12552	1.01417	1.24121	0.00166544	0.00535715
MA0799.1_RFX4	RFX4	1.12445	1.01215	1.23903	0.00180124	0.00574611
MA0084.1_SRY	SRY	1.12399	1.03517	1.20699	0.00186163	0.00589006
MA0710.1_NOTO	NOTO	1.12387	1.02392	1.21949	0.00187787	0.00589316
MA0772.1_IRF7	IRF7	1.1235	1.03321	1.2156	0.00192987	0.00600749
MA0671.1_NFIX	NFIX	1.12261	1.01512	1.22916	0.00205707	0.00635224
MA0058.3_MAX	MAX	1.12232	1.04097	1.1985	0.00210108	0.00643665
MA0819.1_CLOCK	CLOCK	1.11958	1.01343	1.21248	0.00255296	0.0077594
MA0678.1_OLIG2	OLIG2	1.11862	0.962375	1.30329	0.00273168	0.00823771
MA0600.2_RFX2	RFX2	1.11695	1.0052	1.22056	0.0030688	0.0091826
MA0517.1_STAT1::STAT2	STAT1::STAT2	1.1162	1.02297	1.22076	0.0032316	0.00959535
MA0733.1_EGR4	EGR4	1.11528	1.01766	1.21517	0.00344475	0.0101502
MA0838.1_CEBPG	CEBPG	1.11514	1.01934	1.19473	0.00347755	0.0101692
MA0613.1_FOXG1	FOXG1	1.11286	1.0118	1.21863	0.00405949	0.011695
MA0651.1_HOXC11	HOXC11	1.11286	1.01097	1.21349	0.00405993	0.011695
MA0526.1_USF2	USF2	1.11201	1.01904	1.20245	0.00429913	0.0122923
MA0725.1_VSX1	VSX1	1.11176	1.02738	1.20444	0.00437147	0.0123167
MA0726.1_VSX2	VSX2	1.11176	1.02738	1.20444	0.00437147	0.0123167
MA0855.1_RXRB	RXRB	1.11164	1.01344	1.21293	0.00440796	0.0123295
MA0144.2_STAT3	STAT3	1.11091	1.02061	1.1983	0.00462763	0.0128508
MA0796.1_TGIF1	TGIF1	1.11011	1.01294	1.19952	0.00487991	0.0134546
MA0814.1_TFAP2C(var.2)	TFAP2C(var.2)	1.10755	1.00149	1.20214	0.00577189	0.0157279
MA0103.2_ZEB1	ZEB1	1.10751	1.01055	1.2036	0.00578593	0.0157279
MA0628.1_POU6F1	POU6F1	1.10465	0.997592	1.21114	0.00695518	0.0187741
MA0820.1_FIGLA	FIGLA	1.10241	1.00904	1.19128	0.00801704	0.0214901
MA0027.2_EN1	EN1	1.1021	1.00986	1.18328	0.00817267	0.0217562
MA0644.1_ESX1	ESX1	1.10164	1.00267	1.18849	0.00840814	0.0222297
MA0669.1_NEUROG2	NEUROG2	1.09819	0.985924	1.19702	0.0104026	0.0273156
MA0837.1_CEBPE	CEBPE	1.09633	0.996109	1.18731	0.011636	0.0300413
MA0891.1_GSC2	GSC2	1.0963	1.00573	1.18899	0.01166	0.0300413
MA0068.2_PAX4	PAX4	1.09628	0.989571	1.18915	0.0116741	0.0300413
MA0661.1_MEOX1	MEOX1	1.09513	1.01568	1.16957	0.0125006	0.0317562
MA0893.1_GSX2	GSX2	1.09512	1.00437	1.19035	0.012505	0.0317562
MA0723.1_VAX2	VAX2	1.09486	1.01398	1.18013	0.012702	0.0320455
MA0684.1_RUNX3	RUNX3	1.09354	0.992228	1.19837	0.0137308	0.0344161
MA0504.1_NR2C2	NR2C2	1.09257	0.983331	1.20124	0.0145286	0.0361808
MA0634.1_ALX3	ALX3	1.09209	1.01376	1.16812	0.0149403	0.0369677
MA0154.3_EBF1	EBF1	1.09186	1.00439	1.17438	0.0151389	0.0372204
MA0753.1_ZNF740	ZNF740	1.09124	1.00546	1.17257	0.0156907	0.0380075
MA0112.3_ESR1	ESR1	1.09119	0.981626	1.19743	0.0157401	0.0380075
MA0767.1_GCM2	GCM2	1.09117	0.986645	1.20076	0.0157544	0.0380075
MA0050.2_IRF1	IRF1	1.0903	1.00075	1.18239	0.0165635	0.0397113
MA0495.1_MAFF	MAFF	1.08983	0.99403	1.18071	0.0170135	0.0405383
MA0844.1_XBP1	XBP1	1.0896	0.990632	1.19303	0.0172382	0.0408218
MA0484.1_HNF4G	HNF4G	1.08883	0.983693	1.19601	0.0180022	0.042371
MA0610.1_DMRT3	DMRT3	1.0886	0.996121	1.18552	0.0182384	0.0426667
MA0080.4_SPI1	SPI1	1.08839	0.997831	1.17463	0.0184611	0.0429276
MA0635.1_BARHL2	BARHL2	1.08777	0.994352	1.17797	0.0191156	0.0441833
MA0817.1_BHLHE23	BHLHE23	1.08519	0.978042	1.19481	0.0220519	0.0506669
MA0466.2_CEBPB	CEBPB	1.08435	0.999491	1.16959	0.0230851	0.052727
MA0752.1_ZNF410	ZNF410	1.08351	0.986209	1.17647	0.0241637	0.0543733
MA0716.1_PRRX1	PRRX1	1.08346	0.98273	1.18179	0.0242285	0.0543733
MA0721.1_UNCX	UNCX	1.08346	0.98273	1.18179	0.0242285	0.0543733
MA0793.1_POU6F2	POU6F2	1.08114	0.984539	1.1757	0.0274289	0.0611999
MA0668.1_NEUROD2	NEUROD2	1.08049	0.983015	1.1641	0.0283947	0.0629906
MA0637.1_CENPB	CENPB	1.07822	0.989658	1.16117	0.0319598	0.0704943
MA0654.1_ISX	ISX	1.07747	0.987033	1.15468	0.0332242	0.0728668
MA0779.1_PAX1	PAX1	1.07712	0.972142	1.1821	0.0338248	0.0737648
MA0160.1_NR4A2	NR4A2	1.07535	0.971464	1.18477	0.037008	0.0802534
MA0889.1_GBX1	GBX1	1.07423	0.982064	1.15527	0.0391467	0.084417
MA0798.1_RFX3	RFX3	1.074	0.970522	1.17699	0.0395914	0.0847919
MA0618.1_LBX1	LBX1	1.07392	0.980449	1.17377	0.0397599	0.0847919
MA0662.1_MIXL1	MIXL1	1.07308	0.979148	1.16914	0.0414498	0.0879099
MA0825.1_MNT	MNT	1.07214	0.97127	1.16974	0.0434081	0.0915602
MA0258.2_ESR2	ESR2	1.07202	0.980182	1.15528	0.0436571	0.091585
MA0738.1_HIC2	HIC2	1.07186	0.98737	1.15182	0.0440103	0.0918268
MA0868.1_SOX8	SOX8	1.07144	0.979952	1.15554	0.0449163	0.0932133
MA0037.2_GATA3	GATA3	1.07098	0.983747	1.15965	0.0459236	0.0947504
MA0846.1_FOXC2	FOXC2	1.07088	0.95955	1.18475	0.0461479	0.0947504
MA0102.3_CEBPA	CEBPA	1.07059	0.964645	1.17661	0.0467957	0.0955721
MA0886.1_EMX2	EMX2	1.06981	0.974028	1.15344	0.0485878	0.0987099
MA0101.1_REL	REL	1.06953	0.965239	1.17143	0.049253	0.0992167
MA0722.1_VAX1	VAX1	1.06949	0.992291	1.15014	0.0493513	0.0992167
MA0812.1_TFAP2B(var.2)	TFAP2B(var.2)	1.06935	0.977948	1.1551	0.0496858	0.0993716
MA0724.1_VENTX	VENTX	1.06886	0.964389	1.16193	0.0508537	0.101183
MA0743.1_SCRT1	SCRT1	1.06785	0.982205	1.16603	0.0533461	0.105598
MA0908.1_HOXD11	HOXD11	1.06621	0.971876	1.16604	0.0575931	0.113423
MA0757.1_ONECUT3	ONECUT3	1.06604	0.963649	1.1688	0.0580303	0.113704
MA0672.1_NKX2-3	NKX2-3	1.06571	0.96299	1.16328	0.0589205	0.114865
MA0659.1_MAFG	MAFG	1.065	0.939142	1.19436	0.0608946	0.117992
MA0508.1_PRDM1	PRDM1	1.06491	0.975204	1.14548	0.0611358	0.117992
MA0017.2_NR2F1	NR2F1	1.06434	0.97017	1.15547	0.0627417	0.119758
MA0666.1_MSX1	MSX1	1.06415	0.964154	1.15011	0.0632918	0.119758
MA0708.1_MSX2	MSX2	1.06415	0.964154	1.15011	0.0632918	0.119758
MA0876.1_BSX	BSX	1.06415	0.964154	1.15011	0.0632918	0.119758
MA0822.1_HES7	HES7	1.06374	0.970679	1.14709	0.0644699	0.120796
MA0630.1_SHOX	SHOX	1.06353	0.959139	1.15837	0.065092	0.120796
MA0701.1_LHX9	LHX9	1.06353	0.959139	1.15837	0.065092	0.120796
MA0717.1_RAX2	RAX2	1.06353	0.959139	1.15837	0.065092	0.120796
MA0903.1_HOXB3	HOXB3	1.06307	0.983012	1.13832	0.0664573	0.122739
MA0159.1_RARA::RXRA	RARA::RXRA	1.06277	0.981089	1.13766	0.0673437	0.123784
MA0706.1_MEOX2	MEOX2	1.06253	0.977468	1.14832	0.0680751	0.124536
MA0729.1_RARA	RARA	1.062	0.97484	1.14671	0.0697111	0.126427
MA0892.1_GSX1	GSX1	1.06193	0.974637	1.14576	0.0699296	0.126427
MA0777.1_MYBL2	MYBL2	1.06188	0.965962	1.15371	0.0700914	0.126427
MA0833.1_ATF4	ATF4	1.06126	0.969395	1.15043	0.0720365	0.129331
MA0658.1_LHX6	LHX6	1.06048	0.957955	1.15195	0.0745314	0.13319
MA0003.3_TFAP2A	TFAP2A	1.06035	0.956295	1.1546	0.0749822	0.133378
MA0497.1_MEF2C	MEF2C	1.05996	0.970411	1.1578	0.0762508	0.135013
MA0780.1_PAX3	PAX3	1.05674	0.973443	1.14683	0.0875445	0.1541
MA0510.2_RFX5	RFX5	1.05656	0.955665	1.15641	0.0882219	0.1541
MA0774.1_MEIS2	MEIS2	1.05655	0.966234	1.14257	0.0882283	0.1541
MA0867.1_SOX4	SOX4	1.05582	0.949771	1.15721	0.0909849	0.158199
MA0808.1_TEAD3	TEAD3	1.05534	0.963315	1.14218	0.0928058	0.160641
MA0863.1_MTF1	MTF1	1.05409	0.967831	1.14237	0.0977513	0.168446
MA0861.1_TP73	TP73	1.05324	0.955501	1.13708	0.101174	0.173331
MA0699.1_LBX2	LBX2	1.05317	0.964748	1.14222	0.101484	0.173331
MA0756.1_ONECUT2	ONECUT2	1.05283	0.958714	1.14977	0.10289	0.174958
MA0902.1_HOXB2	HOXB2	1.05231	0.969208	1.13164	0.105061	0.177867
MA0650.1_HOXA13	HOXA13	1.05143	0.963083	1.13239	0.108826	0.182947
MA0683.1_POU4F2	POU4F2	1.0513	0.961608	1.13963	0.109386	0.182947
MA0715.1_PROP1	PROP1	1.05128	0.952086	1.14374	0.109484	0.182947
MA0775.1_MEIS3	MEIS3	1.05094	0.950308	1.15281	0.110955	0.184037
MA0498.2_MEIS1	MEIS1	1.05081	0.950283	1.14169	0.111516	0.184037
MA0905.1_HOXC10	HOXC10	1.0508	0.958509	1.13957	0.111566	0.184037
MA0907.1_HOXC13	HOXC13	1.05031	0.952985	1.14381	0.113749	0.186839
MA0856.1_RXRG	RXRG	1.04921	0.953339	1.15254	0.118763	0.194249
MA0702.1_LMX1A	LMX1A	1.0466	0.951734	1.13132	0.13124	0.212852
MA0703.1_LMX1B	LMX1B	1.0466	0.951734	1.13132	0.13124	0.212852
MA0071.1_RORA	RORA	1.04603	0.95677	1.1275	0.134112	0.215923
MA0163.1_PLAG1	PLAG1	1.046	0.936967	1.15863	0.134252	0.215923
MA0718.1_RAX	RAX	1.04575	0.958117	1.12626	0.135533	0.217078
MA0069.1_Pax6	Pax6	1.04519	0.929469	1.15982	0.138374	0.220713
MA0686.1_SPDEF	SPDEF	1.04462	0.960918	1.12357	0.141327	0.224494
MA0749.1_ZBED1	ZBED1	1.04328	0.941715	1.13486	0.148412	0.234783
MA0138.2_REST	REST	1.04156	0.95834	1.1222	0.157883	0.248746
MA0901.1_HOXB13	HOXB13	1.04092	0.952875	1.11865	0.161543	0.25289
MA0131.2_HINFP	HINFP	1.04087	0.957836	1.1241	0.161823	0.25289
MA0744.1_SCRT2	SCRT2	1.04027	0.95141	1.12548	0.16524	0.257189
MA0066.1_PPARG	PPARG	1.04012	0.94663	1.11652	0.166119	0.257518
MA0771.1_HSF4	HSF4	1.03964	0.949256	1.12831	0.168961	0.260876
MA0895.1_HMBOX1	HMBOX1	1.03938	0.960509	1.12031	0.170478	0.262169
MA0842.1_NRL	NRL	1.03854	0.945542	1.11933	0.175504	0.268522
MA0679.1_ONECUT1	ONECUT1	1.03845	0.950771	1.11536	0.176	0.268522
MA0132.2_PDX1	PDX1	1.03789	0.955362	1.12412	0.179414	0.272653
MA0802.1_TBR1	TBR1	1.03747	0.932979	1.14566	0.182018	0.275525
MA0481.1_FOXP1	FOXP1	1.03644	0.938743	1.13958	0.188443	0.284137
MA0095.2_YY1	YY1	1.03456	0.938998	1.12867	0.200526	0.301179
MA0909.1_HOXD13	HOXD13	1.03399	0.954996	1.10714	0.204238	0.305566
MA0032.2_FOXC1	FOXC1	1.03385	0.945713	1.1178	0.205182	0.305792
MA0105.4_NFKB1	NFKB1	1.03349	0.935233	1.13025	0.207548	0.307902
MA0593.1_FOXP2	FOXP2	1.0334	0.9484	1.12077	0.208193	0.307902
MA0511.2_RUNX2	RUNX2	1.03165	0.939531	1.12033	0.220111	0.324285
MA0070.1_PBX1	PBX1	1.03137	0.942344	1.11362	0.222023	0.325859
MA0674.1_NKX6-1	NKX6-1	1.0307	0.933101	1.12035	0.226719	0.331491
MA0642.1_EN2	EN2	1.03051	0.944383	1.11309	0.228099	0.332249
MA0036.2_GATA2	GATA2	1.03032	0.947115	1.11183	0.229396	0.332883
MA0030.1_FOXF2	FOXF2	1.03002	0.937064	1.12433	0.231567	0.334775
MA0778.1_NFKB2	NFKB2	1.02938	0.946773	1.11726	0.236148	0.340124
MA0081.1_SPIB	SPIB	1.02922	0.94908	1.10601	0.23729	0.340498
MA0788.1_POU3F3	POU3F3	1.02723	0.94001	1.11084	0.251932	0.36017
MA0523.1_TCF7L2	TCF7L2	1.02661	0.93383	1.1278	0.256574	0.365452
MA0647.1_GRHL1	GRHL1	1.02642	0.934498	1.11699	0.258042	0.366192
MA0751.1_ZIC4	ZIC4	1.02605	0.94011	1.10675	0.260807	0.368761
MA0845.1_FOXB1	FOXB1	1.02528	0.947369	1.09927	0.26669	0.374303
MA0648.1_GSC	GSC	1.02523	0.925047	1.13616	0.267057	0.374303
MA0496.1_MAFK	MAFK	1.02505	0.941135	1.10664	0.26849	0.374303
MA0731.1_BCL6B	BCL6B	1.02489	0.934098	1.10436	0.269723	0.374303
MA0625.1_NFATC3	NFATC3	1.02481	0.933341	1.10309	0.270376	0.374303
MA0862.1_GMEB2	GMEB2	1.02478	0.918282	1.11916	0.270545	0.374303
MA0122.2_NKX3-2	NKX3-2	1.02321	0.93656	1.10509	0.282923	0.390029
MA0690.1_TBX21	TBX21	1.02179	0.919923	1.11727	0.29424	0.404187
MA0090.2_TEAD1	TEAD1	1.02091	0.932988	1.10342	0.301416	0.412577
MA0884.1_DUXA	DUXA	1.01995	0.927379	1.11197	0.309293	0.421863
MA0259.1_ARNT::HIF1A	ARNT::HIF1A	1.01811	0.93113	1.10489	0.324703	0.441321
MA0801.1_MGA	MGA	1.01763	0.92938	1.107	0.3287	0.44363
MA0803.1_TBX15	TBX15	1.01763	0.92938	1.107	0.3287	0.44363
MA0781.1_PAX9	PAX9	1.01654	0.926472	1.10076	0.338058	0.45467
MA0809.1_TEAD4	TEAD4	1.01591	0.916422	1.09923	0.343436	0.45802
MA0736.1_GLIS2	GLIS2	1.01574	0.916703	1.11276	0.344958	0.45802
MA0806.1_TBX4	TBX4	1.0157	0.927322	1.09289	0.345295	0.45802
MA0807.1_TBX5	TBX5	1.0157	0.927322	1.09289	0.345295	0.45802
MA0791.1_POU4F3	POU4F3	1.01503	0.914553	1.10855	0.351077	0.464095
MA0770.1_HSF2	HSF2	1.01457	0.940319	1.07931	0.355088	0.466333
MA0766.1_GATA5	GATA5	1.01442	0.935726	1.09366	0.356438	0.466333
MA0675.1_NKX6-2	NKX6-2	1.01432	0.929591	1.0974	0.357331	0.466333
MA0890.1_GBX2	GBX2	1.01429	0.924498	1.11326	0.357603	0.466333
MA0899.1_HOXA10	HOXA10	1.01408	0.933801	1.08826	0.359454	0.467169
MA0821.1_HES5	HES5	1.01394	0.923522	1.10671	0.360676	0.467184
MA0158.1_HOXA5	HOXA5	1.0135	0.9181	1.09652	0.364544	0.470615
MA0888.1_EVX2	EVX2	1.01334	0.929668	1.09063	0.365961	0.47087
MA0051.1_IRF2	IRF2	1.01239	0.910654	1.10911	0.374382	0.480105
MA0106.3_TP53	TP53	1.01219	0.941906	1.07886	0.376155	0.480781
MA0730.1_RARA(var.2)	RARA(var.2)	1.01167	0.924057	1.09916	0.38086	0.485188
MA0864.1_E2F2	E2F2	1.01087	0.93653	1.08206	0.388014	0.492675
MA0088.2_ZNF143	ZNF143	1.01059	0.923816	1.09415	0.390586	0.494315
MA0758.1_E2F7	E2F7	1.0092	0.936056	1.08221	0.403156	0.508557
MA0652.1_IRF8	IRF8	1.00881	0.915076	1.0971	0.406687	0.511339
MA0872.1_TFAP2A(var.3)	TFAP2A(var.3)	1.00854	0.91526	1.09386	0.409227	0.512863
MA0811.1_TFAP2B	TFAP2B	1.00824	0.933755	1.08226	0.411961	0.514618
MA0145.3_TFCP2	TFCP2	1.0078	0.905886	1.09566	0.41594	0.517912
MA0815.1_TFAP2C(var.3)	TFAP2C(var.3)	1.00748	0.918133	1.09711	0.418926	0.519225
MA0712.1_OTX2	OTX2	1.0074	0.919897	1.09117	0.419685	0.519225
MA0737.1_GLIS3	GLIS3	1.00642	0.912542	1.09855	0.428666	0.528643
MA0713.1_PHOX2A	PHOX2A	1.0062	0.912739	1.0973	0.430772	0.529548
MA0468.1_DUX4	DUX4	1.00525	0.916769	1.08959	0.439576	0.538656
MA0900.1_HOXA2	HOXA2	1.00504	0.926632	1.07625	0.441533	0.539341
MA0646.1_GCM1	GCM1	1.00438	0.908708	1.10067	0.447619	0.544878
MA0009.2_T	T	1.00425	0.92892	1.07759	0.448889	0.544878
MA0894.1_HESX1	HESX1	1.00317	0.916459	1.08111	0.458947	0.554951
MA0914.1_ISL2	ISL2	1.00305	0.89573	1.10381	0.460063	0.554951
MA0707.1_MNX1	MNX1	1.00246	0.912303	1.08658	0.465658	0.559951
MA0887.1_EVX1	EVX1	1.00159	0.917199	1.08119	0.473735	0.567894
MA0525.2_TP63	TP63	0.99941	0.897387	1.08791	0.494301	0.590712
MA0524.2_TFAP2C	TFAP2C	0.999022	0.925882	1.07028	0.497951	0.593238
MA0696.1_ZIC1	ZIC1	0.998745	0.921063	1.07308	0.500567	0.594033
MA0148.3_FOXA1	FOXA1	0.998625	0.923207	1.07178	0.501697	0.594033
MA0680.1_PAX7	PAX7	0.996874	0.914845	1.07705	0.518198	0.611696
MA0810.1_TFAP2A(var.2)	TFAP2A(var.2)	0.9964	0.912516	1.08048	0.522664	0.615086
MA0786.1_POU3F1	POU3F1	0.994475	0.900873	1.08072	0.540774	0.634464
MA0776.1_MYBL1	MYBL1	0.994	0.897789	1.08423	0.545231	0.637755
MA0507.1_POU2F2	POU2F2	0.993544	0.914557	1.0719	0.549503	0.64081
MA0024.3_E2F1	E2F1	0.993322	0.908586	1.07396	0.551583	0.641299
MA0878.1_CDX1	CDX1	0.9928	0.906461	1.07847	0.556472	0.644578
MA0794.1_PROX1	PROX1	0.992664	0.90561	1.06747	0.557744	0.644578
MA0805.1_TBX1	TBX1	0.992234	0.908551	1.06663	0.561759	0.647281
MA0595.1_SREBF1	SREBF1	0.991968	0.909967	1.0688	0.564241	0.648205
MA0152.1_NFATC2	NFATC2	0.991753	0.907008	1.07568	0.56624	0.648572
MA0697.1_ZIC3	ZIC3	0.990982	0.9023	1.06445	0.573412	0.654843
MA0653.1_IRF9	IRF9	0.988385	0.899819	1.06907	0.597404	0.68023
MA0083.3_SRF	SRF	0.987705	0.902292	1.06306	0.603623	0.683882
MA0673.1_NKX2-8	NKX2-8	0.987647	0.905997	1.07101	0.604155	0.683882
MA0787.1_POU3F2	POU3F2	0.986281	0.898875	1.0676	0.616582	0.695908
MA0800.1_EOMES	EOMES	0.986001	0.878338	1.09	0.619122	0.696738
MA0513.1_SMAD2::SMAD3::SMAD4	SMAD2::SMAD3::SMAD4	0.985493	0.886501	1.07982	0.623702	0.699851
MA0596.1_SREBF2	SREBF2	0.982836	0.894799	1.06504	0.647401	0.724339
MA0469.2_E2F3	E2F3	0.980103	0.891379	1.06741	0.671214	0.747561
MA0465.1_CDX2	CDX2	0.979875	0.88086	1.07729	0.67317	0.747561
MA0882.1_DLX6	DLX6	0.979782	0.894323	1.05803	0.673967	0.747561
MA0072.1_RORA(var.2)	RORA(var.2)	0.978137	0.879644	1.06414	0.68794	0.759212
MA0785.1_POU2F1	POU2F1	0.978082	0.896639	1.05999	0.688405	0.759212
MA0688.1_TBX2	TBX2	0.977341	0.906678	1.04237	0.694614	0.763877
MA0795.1_SMAD3	SMAD3	0.977015	0.892178	1.04826	0.697328	0.764501
MA0140.2_GATA1::TAL1	GATA1::TAL1	0.976796	0.897888	1.04529	0.699142	0.764501
MA0792.1_POU5F1B	POU5F1B	0.974337	0.893275	1.05798	0.719213	0.78223
MA0046.2_HNF1A	HNF1A	0.974135	0.886286	1.061	0.720832	0.78223
MA0074.1_RXRA::VDR	RXRA::VDR	0.97406	0.892218	1.05225	0.721434	0.78223
MA0734.1_GLI2	GLI2	0.968964	0.893056	1.05032	0.760724	0.810499
MA0042.2_FOXI1	FOXI1	0.968764	0.889911	1.04667	0.762205	0.810499
MA0033.2_FOXL1	FOXL1	0.968764	0.889911	1.04667	0.762205	0.810499
MA0847.1_FOXD2	FOXD2	0.968764	0.889911	1.04667	0.762205	0.810499
MA0848.1_FOXO4	FOXO4	0.968764	0.889911	1.04667	0.762205	0.810499
MA0849.1_FOXO6	FOXO6	0.968764	0.889911	1.04667	0.762205	0.810499
MA0850.1_FOXP3	FOXP3	0.968764	0.889911	1.04667	0.762205	0.810499
MA0789.1_POU3F4	POU3F4	0.966231	0.880386	1.04611	0.780504	0.827677
MA0155.1_INSM1	INSM1	0.964244	0.881316	1.0391	0.794287	0.837994
MA0153.2_HNF1B	HNF1B	0.964202	0.88745	1.04593	0.794575	0.837994
MA0056.1_MZF1	MZF1	0.957273	0.858005	1.04782	0.83849	0.881726
MA0866.1_SOX21	SOX21	0.956779	0.863295	1.04974	0.84137	0.881726
MA0130.1_ZNF354C	ZNF354C	0.956266	0.859933	1.0434	0.84433	0.881726
MA0790.1_POU4F1	POU4F1	0.955409	0.871835	1.02652	0.84919	0.881726
MA0141.3_ESRRB	ESRRB	0.955013	0.863816	1.031	0.851399	0.881726
MA0804.1_TBX19	TBX19	0.954868	0.878307	1.02986	0.852203	0.881726
MA0754.1_CUX1	CUX1	0.954472	0.868328	1.04103	0.854387	0.881726
MA0031.1_FOXD1	FOXD1	0.954067	0.874228	1.03309	0.856599	0.881726
MA0157.2_FOXO3	FOXO3	0.954067	0.874228	1.03309	0.856599	0.881726
MA0755.1_CUX2	CUX2	0.951095	0.871026	1.03283	0.872129	0.895324
MA0813.1_TFAP2B(var.3)	TFAP2B(var.3)	0.946157	0.869092	1.01942	0.895305	0.916678
MA0865.1_E2F8	E2F8	0.94359	0.847095	1.03993	0.906087	0.922903
MA0711.1_OTX1	OTX1	0.94357	0.852222	1.03273	0.906167	0.922903
MA0486.2_HSF1	HSF1	0.933562	0.849507	1.02084	0.940507	0.955005
MA0689.1_TBX20	TBX20	0.932808	0.852235	1.01192	0.942634	0.955005
MA0768.1_LEF1	LEF1	0.929369	0.854359	1.00227	0.951594	0.961558
MA0714.1_PITX3	PITX3	0.919173	0.840868	1.00236	0.971796	0.979408
MA0784.1_POU1F1	POU1F1	0.913727	0.841178	0.979961	0.979345	0.984446
MA0719.1_RHOXF1	RHOXF1	0.911294	0.841667	0.978315	0.982122	0.984673
MA0073.1_RREB1	RREB1	0.895011	0.818277	0.968751	0.993756	0.993756
