# Supplementary material for: Single-nucleus chromatin accessibility reveals intratumoral epigenetic heterogeneity in IDH1 mutant gliomas
Source: Acta Neuropathol Commun. 2019 Dec 5;7:201. doi: 10.1186/s40478-019-0851-y (PMC6896263; doi:10.1186/s40478-019-0851-y)
Supplement: Supplementary file 4 — Additional file 4: Table S3. Genes that correlate with specific open chromatin in IDH mutant LGGs. [file 40478_2019_851_MOESM4_ESM.xlsx]

## Sheet: Specific genes
Table S3 - Genes that correlate with specific open chromatin in lower grade glioma
Score=(number of positive cells/ total cells in group) - ( number of negative cells / cell number not in the goup)
All oligodendroglioma path	Upper oligodendroglioma	Early oligodendroglioma	All astrocytoma path	Upper Astrocytoma	Early Astrocytoma	Unidentified (grey zone)
NBDY	GSX1	PPP1R14A	CCT8L2	CCT8L2	CYTOR	FRG2B
BMPER	LRRTM3	SMAD3	GOLGA6L6	CYTOR	MIR4436A	SPIN4
MIR193BHG	SLITRK1	HS1BP3-IT1	LINC01193	TP53TG3B		SOX2
RALA	WASF3	ADAMTS4	TP53TG3B	GOLGA6L6		ROCK1P1
GATAD2A	ATL1	NDUFS2	CYTOR	MIR4436A		LOC101927151
CACNA2D3	PHACTR1	PLXND1	HSD17B14	LINC01193		MTRNR2L9
GNB4	JAKMIP2	CDC42EP1	LINC00092	IL9R		ROCK1
XBP1	BEX1	FOS	TRIM62	SLC6A12		POTEA
AGBL5	FMN2	NFIA	LOC100129055	ROCK1		ZNF733P
GSX1	MIR4788	BRD4	LINC02389	PGBD2		ANKRD26P1
LRRTM3	SLC24A3	MIR338	MIR4436A	TPTE		ENPP7P13
SARM1	PPM1E	CFAP97	TMEM121	TMEM121		ACTR3BP2
PHF14	CA10	RNF216	C1QTNF3-AMACR	HSD17B14		LOC441666
RPS15	SCAMP5	EGR2	SLC6A12	GPT		EMBP1
SLITRK1	FOXG1-AS1	MACO1	IL9R	POLR2J2		RGPD2
UBQLN1	LHX5	OSBPL3	ERICH1	NRARP		LOC100133050
WASF3	SCN8A	MIER1	TPTE	LOC100129055		MTRNR2L8
APBA3	STUM	SKIDA1	ROCK1	LINC00092		TPTE
ATL1	FOXG1	DCUN1D4	ADGRB2	NBPF1		EPHA6
ELP1	LINC01551	OTOS	SH3BP2	RASA4B		CWH43
LRRTM2	ASCL1	MAPK10	SOX21	LINC02389		MIR4436A
PHACTR1	GFRA1	LRRC42	NBPF1	D2HGDH		KIF5C
TBP	PHF14	FTH1	GPT	ERICH1		C17orf112
FAM53C	TOX	ELF2	MIR4492	C1QTNF3-AMACR		MTRNR2L2
GPC6	LRRTM2	SERTAD2	NRARP	SOX21		DCAF12L1
MIR3162	NTN1	HNRNPUL1	LINC00689	DIP2C		MTRNR2L1
CEP97	PTPRD	STARD9	PEX10	ADGRB2		LINC00399
CTNS	PTPRD-AS1	RBPJ	POLR2J2	MIR5093		LINC00486
JAKMIP2	ZNF724	NRARP	CABP7	SMIM5
MIR6085	GPC6	TUT1	TLE1	PEX10
FBN1	MIR6085	DLEU2	LINC01250	MIR4492
MFN1	SNX32	RNF4	SMIM5	SH3BP2
SNRK	SGCD	SIRT2	PGBD2	TLE1
UBC	GALNT13	HIVEP2	FAM76A	CABP7
CTC1	KCNH8	ABTB2	UVSSA	LINC00689
LINC01572	NXPH1	PPP3CA	NFATC1	LRRC42
PFAS	SNTG1	MAP7D1	MIR5093	RNF157-AS1
USP3-AS1	BMP4	MAFB	RNF157-AS1	LINC01250
ZNF839	LHX5-AS1	YPEL3	TBC1D14	FAM76A
BEX1	PHF21B	IGSF8	GADD45A	LINC00266-1
CTSA	HECW1	OSBPL5	LRRC42	UVSSA
EEF2	LINC01572	PHC2	D2HGDH	SLC12A4
FIGN	KCNIP2	EHD1	GNAI2	PUF60
FMN2	BRINP3	SCO2	JADE1	LRIG1
KCNQ5	CNKSR2	LOC105376805	PUF60	C1QL1
LRP1B	KCNQ5	CFAP20	SLC12A4	GNAI2
MIR4788	LINC01351	DOLPP1	DIP2C	GRIK3
NLGN4X	TMEM181	RNASE4	LRIG1	SLC25A25
PCDH19	LRRN1	SMIM2-AS1	PHC2	GFAP
SLC24A3	PNMA2	TLE4	RASA3	NFATC1

## Sheet: Top expressed
#Top gene correlated with open chromatin in low grade glioma
Score=(number of positive cells/ total cells in group) / ( number of negative cells / cell number not in the goup)
All oligodendroglioma path	Upper oligodendroglioma	Early oligodendroglioma	All astrocytoma path	Upper Astrocytoma	Early Astrocytoma	Unidentified (grey zone)
KDM6B	MIR9-3HG	FAM231B	CYTOR	CCT8L2	CYTOR	ACTR3BP2
SNORD3B-1	MIDN	KLF9	CCT8L2	CYTOR	MIR4436A	ANKRD26P1
MIDN	TNK2	MIER1	GOLGA6L6	TP53TG3B		C17orf112
RGMB	NFIB	FAM72A	TP53TG3B	GOLGA6L6		CWH43
FAM72A	C1orf61	MALAT1	MIR4436A	MIR4436A		DCAF12L1
FBRS	MIR9-3	DLEU2	LINC01193	LINC01193		EMBP1
MYLPF	LINC01158	HIVEP2	IL9R	IL9R		ENPP7P13
PIPOX	SOX8	PER1	SLC6A12	SLC6A12		EPHA6
GSK3B	SNORD3B-1	ADAMTS4	ROCK1	ROCK1		FRG2B
TOB2	OLIG2	KDM6B	TPTE	PGBD2		KIF5C
EGR1	GSK3B	NDUFS2	LOC100129055	TPTE		LINC00399
MIR9-3HG	FAM222A	HNRNPUL1	TMEM121	TMEM121		LINC00486
ZBTB4	PIPOX	FTH1	PGBD2	HSD17B14		LOC100133050
PPP1R14B	KDM6B	EHD1	HSD17B14	GPT		LOC101927151
NFIB	BCL6	OSBP	NRARP	POLR2J2		LOC441666
FOXO3	LINC00461	PPP1R14A	TRIM62	NRARP		MIR4436A
POLR2A	RGMB	ATP2B1-AS1	LINC00092	LOC100129055		MTRNR2L1
TRIM8	POU3F2	DCUN1D4	NBPF1	LINC00092		MTRNR2L2
MALAT1	GMPPA	FBRS	LINC02389	NBPF1		MTRNR2L8
MIRLET7BHG	MYLPF	HS1BP3-IT1	POLR2J2	RASA4B		MTRNR2L9
ZCCHC24	ZBTB4	NR4A3	GPT	LINC02389		POTEA
LOC283710	ASIC4	SNORD3B-1	ADGRB2	D2HGDH		RGPD2
BCL6	NFIX	ZBTB5	C1QTNF3-AMACR	ERICH1		ROCK1
RAP2A	TNRC18	BRD4	ERICH1	C1QTNF3-AMACR		ROCK1P1
IER2	ALOXE3	MAP7D1	SOX21	SOX21		SOX2
SOX8	SOX6	TLE4	SH3BP2	DIP2C		SPIN4
TNRC18	HES7	OTOS	TLE1	ADGRB2		TPTE
PSMG4	POLR2A	WDR74	D2HGDH	MIR5093		ZNF733P
PRRT2	HSPA8	SMAD3	DIP2C	SMIM5
NOTCH1	RAP2A	EGR2	MIR4492	PEX10
BAD	TRIM8	LOC105376805	PEX10	MIR4492
MXD1	NOTCH1	PPP3CA	SMIM5	SH3BP2
BCAN	FOXG1	C19orf24	LINC00689	TLE1
FBXO31	PSMG4	FOS	MIR5093	CABP7
LINC00461	TOB2	NFIA	CABP7	LINC00689
MEPCE	VCAN	NRARP	FAM76A	LRRC42
PTCH1	MAP1A	MIRLET7BHG	UVSSA	RNF157-AS1
LINC01158	PPM1B	MIR338	LINC01250	LINC01250
TNK2	BCAN	RNF4	RNF157-AS1	FAM76A
HSPA8	ITSN1	MEF2D	LRRC42	LINC00266-1
OSBP	PRRT2	PGBD2	NFATC1	UVSSA
ZSWIM6	FOXO3	PLXND1	SLC12A4	SLC12A4
WDR74	LOC403323	CROCC	GADD45A	PUF60
SETD3	LINC01551	CDC42EP1	TBC1D14	LRIG1
FKBP5	PPP1R14B	SLC6A12	PUF60	C1QL1
BTG2	FBRS	LRRC42	GNAI2	GNAI2
EEF2K	SETD3	RAD23B	JADE1	GRIK3
TUBB2B	HEXIM1	RBPJ	LRIG1	SLC25A25
DNAJB5	PTCH1	AKT1S1	PHC2	GFAP
PPM1B	FBXO31	MAFB	RASA3	NFATC1
