# Supplementary material for: Single-nucleus chromatin accessibility reveals intratumoral epigenetic heterogeneity in IDH1 mutant gliomas
Source: Acta Neuropathol Commun. 2019 Dec 5;7:201. doi: 10.1186/s40478-019-0851-y (PMC6896263; doi:10.1186/s40478-019-0851-y)
Supplement: Supplementary file 5 — Additional file 5: Table S4. Regions correlating with CYTOR across all samples. [file 40478_2019_851_MOESM5_ESM.xlsx]

## Sheet: CYTOR correlation list
Table S4 - Regions correlating with CYTOR across all samples
Regions	Chr	Start	End	Strand	Annotation	Detailed.Annotation	Distance.to.TSS	Gene.Name	corr_CYTOR
chr6:70160326-70170326	chr6	70160326	70170326	+	Intergenic	Tigger6b|DNA|TcMar-Tigger	341723	LMBRD1	NA
chr14:75326765-75336765	chr14	75326765	75336765	+	Intergenic	AluSx|SINE|Alu	-1228	PROX2	NA
chr7:25131334-25141334	chr7	25131334	25141334	+	Intergenic	AluSq2|SINE|Alu	28646	CYCS	NA
chr15:29330210-29340210	chr15	29330210	29340210	+	intron (NM_001353788, intron 3 of 14)	intron (NM_001353788, intron 3 of 14)	-27399	APBA2	NA
chrX:83752817-83762817	chrX	83752817	83762817	+	promoter-TSS (NM_001177478)	promoter-TSS (NM_001177478)	-330	HDX	NA
chr22:37247582-37257582	chr22	37247582	37257582	+	intron (NR_147197, intron 1 of 1)	CpG	-4448	NCF4	NA
chr11:85353987-85363987	chr11	85353987	85363987	+	promoter-TSS (NM_001244735)	promoter-TSS (NM_001244735)	24	TMEM126A	NA
chr15:69882226-69892226	chr15	69882226	69892226	+	intron (NR_126438, intron 1 of 3)	intron (NR_126438, intron 1 of 3)	2687	PCAT29	NA
chr14:90717755-90727755	chr14	90717755	90727755	+	promoter-TSS (NM_002802)	promoter-TSS (NM_002802)	-139	PSMC1	NA
chr8:58978163-58988163	chr8	58978163	58988163	+	intron (NM_147189, intron 3 of 4)	intron (NM_147189, intron 3 of 4)	76050	FAM110B	NA
chr17:67628640-67638640	chr17	67628640	67638640	+	intron (NR_109972, intron 3 of 4)	intron (NR_109972, intron 3 of 4)	43512	LINC01483	NA
chr5:71535606-71545606	chr5	71535606	71545606	+	intron (NM_001286748, intron 4 of 11)	AluSz6|SINE|Alu	65151	MAP1B	NA
chr2:166488485-166498485	chr2	166488485	166498485	+	intron (NM_024969, intron 2 of 4)	intron (NM_024969, intron 2 of 4)	64639	CSRNP3	NA
chr12:54050067-54060067	chr12	54050067	54060067	+	Intergenic	AluSx|SINE|Alu	14136	ATP5MC2	NA
chr2:87616797-87664391	chr2	87616797	87664391	+	Intergenic	(CAGC)n|Simple_repeat|Simple_repeat	-114352	CYTOR	0.903126
chr2:87721245-87738758	chr2	87721245	87738758	+	Intergenic	(CAGC)n|Simple_repeat|Simple_repeat	-24945	CYTOR	0.802528
chr2:90471821-90492216	chr2	90471821	90492216	+	Intergenic	(GCTG)n|Simple_repeat|Simple_repeat	1365957	LOC654342	0.673928
chr15:20529853-20569413	chr15	20529853	20569413	+	Intergenic	L2b|LINE|L2	61636	CHEK2P2	0.617587
chr22:17033860-17054703	chr22	17033860	17054703	+	Intergenic	(CAGC)n|Simple_repeat|Simple_repeat	29419	CCT8L2	0.614448
chr15:20298366-20315955	chr15	20298366	20315955	+	Intergenic	(GCTG)n|Simple_repeat|Simple_repeat	-180837	CHEK2P2	0.584617
chr15:21307686-21322825	chr15	21307686	21322825	+	Intergenic	(GCTG)n|Simple_repeat|Simple_repeat	106649	FAM30C	0.58402
chr16:33234168-33246669	chr16	33234168	33246669	+	Intergenic	(GCTG)n|Simple_repeat|Simple_repeat	-21700	TP53TG3B	0.56923
chr2:91691872-91715155	chr2	91691872	91715155	+	Intergenic	AluSx|SINE|Alu	144462	LOC654342	0.56733
chr16:32292612-32302612	chr16	32292612	32302612	+	Intergenic	(GCTG)n|Simple_repeat|Simple_repeat	3690	LOC390705	0.536052
chr16:33289532-33299532	chr16	33289532	33299532	+	Intergenic	(GCTG)n|Simple_repeat|Simple_repeat	4170	LOC390705	0.519227
chrX:155245489-155260432	chrX	155245489	155260432	+	Intergenic	Intergenic	4888	DDX11L16	0.369357
chr19:57345137-57355137	chr19	57345137	57355137	+	intron (NM_015363, intron 1 of 10)	CpG	1957	PEG3	0.358475
chr7:102100701-102189748	chr7	102100701	102189748	+	intron (NM_001277335, intron 5 of 19).2	AluSx|SINE|Alu	13000	RASA4B	0.337223
chr1:6857-34490	chr1	6857	34490	+	intron (NR_024540, intron 2 of 10)	Plat_L3|LINE|CR1	-3237	MIR6859-4	0.33677
chr16:54959285-54971787	chr16	54959285	54971787	+	intron (NM_001252197, intron 1 of 2)	CpG-9286	425	IRX5	0.323823
chr12:61398-99180	chr12	61398	99180	+	intron (NR_130745, intron 2 of 10)	intron (NR_130745, intron 2 of 10)	6564	LOC100288778	0.322515
chr15:102494239-102521365	chr15	102494239	102521365	+	intron (NR_003659, intron 2 of 10)	intron (NR_003659, intron 2 of 10)	-5925	MIR6859-1	0.311372
chr1:17217160-17246047	chr1	17217160	17246047	+	Intergenic	CpG	-15442	LOC105376805	0.309032
chr21:9821693-9836713	chr21	9821693	9836713	+	Intergenic	Intergenic	3000		0.308536
chr4:190559893-190624067	chr4	190559893	190624067	+	Intergenic	Intergenic	-6989	LOC105379514	0.307042
chr10:135518762-135524730	chr10	135518762	135524730	+	Intergenic	L1MC|LINE|L1	-81447	FRG2B	0.304848
chr1:17058006-17076760	chr1	17058006	17076760	+	Intergenic	Intergenic	-6427	FAM231AP	0.304113
chr1:228740720-228788119	chr1	228740720	228788119	+	Intergenic	CpG-2319	-2684		0.29599
chr19:42741341-42796689	chr19	42741341	42796689	+	Intergenic	AluSx1|SINE|Alu	-3674	CIC	0.294344
chr1:236256569-236266569	chr1	236256569	236266569	+	Intergenic	AluSz|SINE|Alu	-33088	NID1	0.293451
chr1:249232038-249240609	chr1	249232038	249240609	+	Intergenic	MER34C_|LTR|ERV1	35881	PGBD2	0.291346
chr7:102200867-102297968	chr7	102200867	102297968	+	intron (NM_001079877, intron 3 of 19)	intron (NM_001079877, intron 3 of 19)	7786	RASA4B	0.289956
chr19:1188786-1294281	chr19	1188786	1294281	+	promoter-TSS (NM_001687)	promoter-TSS (NM_001687)	-216	ATP5F1D	0.287977
chr1:16985768-17001320	chr1	16985768	17001320	+	Intergenic	CpG	-5954	FAM231AP	0.286802
chr14:35005132-35032544	chr14	35005132	35032544	+	Intergenic	MER67C|LTR|ERV1	-9895	EAPP	0.286589
chr21:47599743-47615059	chr21	47599743	47615059	+	TTS (NM_001001438)	TTS (NM_001001438)	-3028	SPATC1L	0.286046
chr9:140164549-140226587	chr9	140164549	140226587	+	3' UTR (NM_001004354, exon 1 of 1)	3' UTR (NM_001004354, exon 1 of 1)	1135	NRARP	0.285072
chr2:90274390-90297455	chr2	90274390	90297455	+	Intergenic	L1M1|LINE|L1	1174038	MIR4436A	0.284581
chr17:18928379-19001059	chr17	18928379	19001059	+	Intergenic	AluJo|SINE|Alu	-14354	GRAP	0.281265
chr17:19073293-19127136	chr17	19073293	19127136	+	Intergenic	Intergenic	-18729	LOC388436	0.27974
chr17:78988412-79123450	chr17	78988412	79123450	+	intron (NM_001144888, intron 3 of 13)	intron (NM_001144888, intron 3 of 13)	43242	MIR657	0.279243
chr16:14986270-15035559	chr16	14986270	15035559	+	intron (NR_146231, intron 1 of 38)	intron (NR_146231, intron 1 of 38)	5295	PKD1P3-NPIPA1	0.279026
chr11:119220814-119258327	chr11	119220814	119258327	+	intron (NM_001243759, intron 1 of 11)	intron (NM_001243759, intron 1 of 11)	-4678	USP2	0.279007
chr11:62594872-62615607	chr11	62594872	62615607	+	intron (NM_018093, intron 4 of 11)	intron (NM_018093, intron 4 of 11)	1892	WDR74	0.278703
chr21:48113826-48119885	chr21	48113826	48119885	+	Intergenic	L1MC|LINE|L1	61348	PRMT2	0.278562
chr14:106141264-106185473	chr14	106141264	106185473	+	Intergenic	Intergenic	-24224	ELK2AP	0.277877
chr16:2152454-2308398	chr16	2152454	2308398	+	exon (NM_020764, exon 18 of 20)	exon (NM_020764, exon 18 of 20)	16039	CASKIN1	0.273915
chr18:5553-15553	chr18	5553	15553	+	Intergenic	(CCCTAA)n|Simple_repeat|Simple_repeat	-1007	LINC02564	0.272146
chr1:91847842-91857842	chr1	91847842	91857842	+	intron (NM_001017975, intron 4 of 38)	LSU-rRNA_Hsa|rRNA|rRNA	17584	HFM1	0.27146
chr19:39878170-39940940	chr19	39878170	39940940	+	intron (NM_001351693, intron 10 of 19)	intron (NM_001351693, intron 10 of 19)	5147	PLEKHG2	0.268851
chr22:46418339-46553226	chr22	46418339	46553226	+	intron (NR_110479, intron 1 of 4)	intron (NR_110479, intron 1 of 4)	-1142	MIR3619	0.268565
chr14:106022495-106061799	chr14	106022495	106061799	+	Intergenic	Intergenic	43955	LOC105370697	0.267142
chr1:16835860-16845860	chr1	16835860	16845860	+	Intergenic	CpG	21287	LINC01783	0.266494
chr7:102299853-102334436	chr7	102299853	102334436	+	Intergenic	Intergenic	-4968	POLR2J2	0.265757
chr13:95354322-95369889	chr13	95354322	95369889	+	3' UTR (NM_007084, exon 1 of 1)	3' UTR (NM_007084, exon 1 of 1)	-1365	LOC101927248	0.265348
chr17:19007693-19056522	chr17	19007693	19056522	+	intron (NM_001129778, intron 1 of 3)	intron (NM_001129778, intron 1 of 3)	1325	GRAPL	0.265187
chr16:16384992-16433768	chr16	16384992	16433768	+	promoter-TSS (NR_146336)	promoter-TSS (NR_146336)	-699	PKD1P4-NPIPA8	0.264361
chr19:55842286-55865442	chr19	55842286	55865442	+	intron (NM_032701, intron 3 of 8)	intron (NM_032701, intron 3 of 8)	2643	KMT5C	0.26364
chr8:103812915-103830636	chr8	103812915	103830636	+	non-coding (NR_149020, exon 2 of 2)	non-coding (NR_149020, exon 2 of 2)	2725	GASAL1	0.26218
chr16:30658989-30677189	chr16	30658989	30677189	+	TTS (NM_001320464)	TTS (NM_001320464)	-2751	FBRS	0.261223
chr5:137770734-137834219	chr5	137770734	137834219	+	exon (NM_001964, exon 2 of 2)	exon (NM_001964, exon 2 of 2)	1295	EGR1	0.260816
chr3:129812373-129837617	chr3	129812373	129837617	+	intron (NR_024252, intron 1 of 4)	intron (NR_024252, intron 1 of 4)	5281	FAM86HP	0.260575
chr17:73252045-73273324	chr17	73252045	73273324	+	TTS (NM_015971)	TTS (NM_015971)	3642	MIF4GD	0.260065
chr2:114333127-114367829	chr2	114333127	114367829	+	intron (NR_024077, intron 2 of 10)	Plat_L3|LINE|CR1	8675	DDX11L2	0.259352
chr7:63204780-63233001	chr7	63204780	63233001	+	Intergenic	CpG	137422	MIR4283-1	0.258887
chr1:16933327-16957340	chr1	16933327	16957340	+	non-coding (NR_026752, exon 7 of 7)	non-coding (NR_026752, exon 7 of 7)	-5233	NBPF1	0.258797
chr5:139009048-139097184	chr5	139009048	139097184	+	intron (NM_001317203, intron 2 of 3)	intron (NM_001317203, intron 2 of 3)	-1909	CXXC5	0.258691
chr3:195570752-195648154	chr3	195570752	195648154	+	promoter-TSS (NR_106887)	promoter-TSS (NR_106887)	-187	MIR6829	0.258612
chr2:43441086-43462030	chr2	43441086	43462030	+	exon (NM_006887, exon 2 of 2)	exon (NM_006887, exon 2 of 2)	2187	ZFP36L2	0.25719
chr16:18464859-18517812	chr16	18464859	18517812	+	intron (NR_146331, intron 1 of 37)	AluY|SINE|Alu	4447	PKD1P5-LOC105376752	0.256964
chr17:73621177-73637130	chr17	73621177	73637130	+	promoter-TSS (NM_001162995)	promoter-TSS (NM_001162995)	-361	SMIM5	0.255861
chr13:111354393-111375377	chr13	111354393	111375377	+	promoter-TSS (NM_198219)	promoter-TSS (NM_198219)	-85	ING1	0.255225
chr9:84296149-84308891	chr9	84296149	84308891	+	intron (NM_005077, intron 1 of 19)	CpG-26676	1930	TLE1	0.253676
chr2:112807331-112819837	chr2	112807331	112819837	+	intron (NM_032824, intron 1 of 18)	CpG	784	TMEM87B	0.25353
chr18:98720-116627	chr18	98720	116627	+	Intergenic	BSR/Beta|Satellite|Satellite	-1392	ROCK1P1	0.252636
chr19:45651448-45688629	chr19	45651448	45688629	+	intron (NM_001270891, intron 1 of 5)	intron (NM_001270891, intron 1 of 5)	-6630	NKPD1	0.252225
chr1:2452165-2492456	chr1	2452165	2492456	+	Intergenic	CpG	-10626	HES5	0.252213
chr7:99672584-99736220	chr7	99672584	99736220	+	TTS (NR_033792)	TTS (NR_033792)	-4839	MCM7	0.251381
chr16:89968437-90007943	chr16	89968437	90007943	+	promoter-TSS (NM_001197181)	promoter-TSS (NM_001197181)	-227	TUBB3	0.250342
chr1:206132423-206142423	chr1	206132423	206142423	+	exon (NM_001317901, exon 1 of 4)	exon (NM_001317901, exon 1 of 4)	158	FAM72A	0.250076
chr8:12028549-12060626	chr8	12028549	12060626	+	non-coding (NR_146925, exon 1 of 4)	non-coding (NR_146925, exon 1 of 4)	1342	FAM85A	0.249089
chr16:677667-798045	chr16	677667	798045	+	intron (NM_032259, intron 1 of 8)	intron (NM_032259, intron 1 of 8)	2568	WDR24	0.248578
chr7:100023690-100096010	chr7	100023690	100096010	+	intron (NM_001004323, intron 2 of 2)	AluY|SINE|Alu	2044	C7orf61	0.248382
chr17:73819731-73881318	chr17	73819731	73881318	+	intron (NM_001330499, intron 1 of 6)	intron (NM_001330499, intron 1 of 6)	977	WBP2	0.247707
chr19:39333795-39351740	chr19	39333795	39351740	+	intron (NM_001005335, intron 1 of 12)	CpG-13673	212	HNRNPL	0.247567
chr7:44050069-44091124	chr7	44050069	44091124	+	intron (NR_024116, intron 6 of 8)	MIR3|SINE|MIR	-8052	LINC00957	0.247554
chr3:197887331-197908728	chr3	197887331	197908728	+	intron (NR_146164, intron 4 of 17)	LTR36|LTR|ERV1	17952	FAM157A	0.247331
chr17:40805112-40843896	chr17	40805112	40843896	+	intron (NR_073573, intron 6 of 12)	intron (NR_073573, intron 6 of 12)	3604	PLEKHH3	0.24722
chr12:53882038-53905267	chr12	53882038	53905267	+	promoter-TSS (NM_006301)	promoter-TSS (NM_006301)	-208	MAP3K12	0.246615
chr1:156346507-156419272	chr1	156346507	156419272	+	intron (NR_135263, intron 3 of 4)	intron (NR_135263, intron 3 of 4)	7332	MIR9-1	0.246397
chr17:8014716-8133278	chr17	8014716	8133278	+	Intergenic	AluSx|SINE|Alu	5732	TMEM107	0.246173
chr19:59045398-59092925	chr19	59045398	59092925	+	intron (NM_003969, intron 1 of 5)	intron (NM_003969, intron 1 of 5)	1182	UBE2M	0.246163
chr9:66479341-66505992	chr9	66479341	66505992	+	non-coding (NR_135128, exon 1 of 1)	non-coding (NR_135128, exon 1 of 1)	1504	LOC100132249	0.246069
chr12:124837793-124930714	chr12	124837793	124930714	+	intron (NM_001077261, intron 17 of 47)	intron (NM_001077261, intron 17 of 47)	-62465	MIR6880	0.246039
chr12:132953376-132976657	chr12	132953376	132976657	+	Intergenic	Intergenic	58580	LOC101928416	0.245237
chr2:242737678-242764333	chr2	242737678	242764333	+	intron (NM_001167600, intron 1 of 3)	intron (NM_001167600, intron 1 of 3)	845	NEU4	0.244841
chr17:81189384-81195163	chr17	81189384	81195163	+	Intergenic	Intergenic	17607	RPL23AP87	0.243879
chr10:135472593-135505042	chr10	135472593	135505042	+	Intergenic	CpG	-48518	FRG2B	0.242904
chr6:43730817-43751262	chr6	43730817	43751262	+	intron (NM_001287044, intron 1 of 6)	intron (NM_001287044, intron 1 of 6)	1317	VEGFA	0.24256
chr7:6888-27329	chr7	6888	27329	+	Intergenic	L1M4|LINE|L1	132330	LOC102723672	0.242247
chr19:500290-646824	chr19	500290	646824	+	intron (NM_001322243, intron 1 of 7)	intron (NM_001322243, intron 1 of 7)	1103	BSG	0.242
chr14:21548964-21581081	chr14	21548964	21581081	+	intron (NM_001102454, intron 1 of 4)	intron (NM_001102454, intron 1 of 4)	1786	ZNF219	0.241604
chr1:156602948-156668326	chr1	156602948	156668326	+	Intergenic	L2b|LINE|L2	11552	NES	0.241494
chr7:56429552-56449806	chr7	56429552	56449806	+	Intergenic	Intergenic	76389	LOC650226	0.24115
chr12:52395067-52470634	chr12	52395067	52470634	+	intron (NM_001202234, intron 1 of 7)	MIR|SINE|MIR	1351	NR4A1	0.240953
chr1:36610035-36633148	chr1	36610035	36633148	+	promoter-TSS (NM_001286366)	promoter-TSS (NM_001286366)	25	MAP7D1	0.240711
chr17:79353930-79382158	chr17	79353930	79382158	+	Intergenic	CpG	-5477	BAHCC1	0.240296
chr8:126435118-126452729	chr8	126435118	126452729	+	promoter-TSS (NM_001282985)	promoter-TSS (NM_001282985)	-528	TRIB1	0.239535
chr5:16564783-16581867	chr5	16564783	16581867	+	intron (NM_001034850, intron 1 of 8)	intron (NM_001034850, intron 1 of 8)	-42710	LOC101929524	0.239207
chr5:172185671-172205905	chr5	172185671	172205905	+	exon (NM_004417, exon 4 of 4)	exon (NM_004417, exon 4 of 4)	2415	DUSP1	0.238438
chr8:70596997-70606997	chr8	70596997	70606997	+	intron (NM_001146008, intron 5 of 7)	L1PA3|LINE|L1	96862	SULF1	0.238361
chr13:114825144-114854004	chr13	114825144	114854004	+	intron (NM_001320821, intron 1 of 25)	intron (NM_001320821, intron 1 of 25)	3880	RASA3	0.238274
chr11:1562157-1603104	chr11	1562157	1603104	+	intron (NM_004420, intron 3 of 6)	intron (NM_004420, intron 3 of 6)	10520	DUSP8	0.237264
chr8:143519329-143567924	chr8	143519329	143567924	+	Intergenic	Intergenic	-1751	ADGRB1	0.237135
chr4:190978999-191020495	chr4	190978999	191020495	+	Intergenic	CpG	14090	DBET	0.237129
chr16:15218240-15255599	chr16	15218240	15255599	+	Intergenic	Intergenic	-6103	PKD1P6-NPIPP1	0.237109
chr9:98806025-98816025	chr9	98806025	98816025	+	Intergenic	Intergenic	-17096	LOC158435	0.236098
chr11:1397881-1491059	chr11	1397881	1491059	+	intron (NM_001256630, intron 1 of 19)	intron (NM_001256630, intron 1 of 19)	12088	BRSK2	0.235641
chr5:87949175-87995197	chr5	87949175	87995197	+	promoter-TSS (NR_152240)	promoter-TSS (NR_152240)	-70	LINC00461	0.235143
chr8:43086973-43102442	chr8	43086973	43102442	+	Intergenic	SAR|Satellite|Satellite	-52878	POTEA	0.235076
chr16:2546249-2594723	chr16	2546249	2594723	+	TTS (NM_001694)	TTS (NM_001694)	123	AMDHD2	0.23499
chr16:57652634-57706823	chr16	57652634	57706823	+	intron (NM_001290142, intron 2 of 13)	intron (NM_001290142, intron 2 of 13)	6521	ADGRG1	0.234829
chr14:105925807-105971560	chr14	105925807	105971560	+	Intergenic	Intergenic	-4574	CRIP1	0.23476
chr14:75737085-75785749	chr14	75737085	75785749	+	non-coding (NR_038421, exon 2 of 3)	non-coding (NR_038421, exon 2 of 3)	310	LINC01220	0.23476
chr2:87561482-87589612	chr2	87561482	87589612	+	Intergenic	Intergenic	153638	MIR4771-2	0.234569
chr1:1619771-1632278	chr1	1619771	1632278	+	intron (NM_033490, intron 5 of 18)	FRAM|SINE|Alu	-1781	SLC35E2B	0.234093
chr2:220354648-220425801	chr2	220354648	220425801	+	intron (NM_182847, intron 1 of 8)	MIR3|SINE|MIR	11332	ASIC4	0.233883
chr17:38205105-38286269	chr17	38205105	38286269	+	exon (NM_199334, exon 9 of 9)	exon (NM_199334, exon 9 of 9)	11291	NR1D1	0.233883
chr16:1004230-1054685	chr16	1004230	1054685	+	intron (NR_036442, intron 2 of 3)	intron (NR_036442, intron 2 of 3)	2141	LMF1	0.233883
chr2:8813565-8831288	chr2	8813565	8831288	+	promoter-TSS (NR_110154)	promoter-TSS (NR_110154)	313	ID2	0.233832
chr1:10840841-10861103	chr1	10840841	10861103	+	intron (NM_001079843, intron 1 of 20)	intron (NM_001079843, intron 1 of 20)	5761	CASZ1	0.233191
chr7:21462220-21472220	chr7	21462220	21472220	+	promoter-TSS (NM_003112)	promoter-TSS (NM_003112)	-432	SP4	0.23291
chr1:59238002-59255921	chr1	59238002	59255921	+	3' UTR (NM_002228, exon 1 of 1)	3' UTR (NM_002228, exon 1 of 1)	2824	JUN	0.232684
chr1:15846781-15859290	chr1	15846781	15859290	+	promoter-TSS (NR_109898)	promoter-TSS (NR_109898)	-273	DNAJC16	0.232333
chr7:158116355-158159861	chr7	158116355	158159861	+	intron (NM_130842, intron 1 of 21)	intron (NM_130842, intron 1 of 21)	187397	MIR595	0.232279
chr9:139833275-139986788	chr9	139833275	139986788	+	exon (NM_212533, exon 24 of 49)	exon (NM_212533, exon 24 of 49)	-11885	C9orf139	0.232103
chr19:50350312-50388291	chr19	50350312	50388291	+	intron (NM_007254, intron 3 of 16)	AluJb|SINE|Alu	1521	PNKP	0.232053
chr8:144224078-144256717	chr8	144224078	144256717	+	intron (NM_001130478, intron 3 of 4)	intron (NM_001130478, intron 3 of 4)	1060	LY6H	0.23197
chr17:7732924-7767026	chr17	7732924	7767026	+	exon (NM_001348716, exon 8 of 23)	exon (NM_001348716, exon 8 of 23)	6740	KDM6B	0.231902
chr6:44007970-44053931	chr6	44007970	44053931	+	intron (NR_125864, intron 1 of 4)	intron (NR_125864, intron 1 of 4)	11439	LOC101929705	0.231645
chr1:32204220-32235618	chr1	32204220	32235618	+	intron (NM_001294335, intron 4 of 32)	intron (NM_001294335, intron 4 of 32)	4417	MIR4254	0.231374
chr9:45350724-45365752	chr9	45350724	45365752	+	Intergenic	L1PBa|LINE|L1	-83647	LOC107984035	0.231126
chr16:30190024-30240572	chr16	30190024	30240572	+	TTS (NR_002556).2	TTS (NR_002556).2	2950	LOC388242	0.231075
chr8:1757461-1807152	chr8	1757461	1807152	+	intron (NM_001308153, intron 2 of 29)	intron (NM_001308153, intron 2 of 29)	10164	ARHGEF10	0.230944
chr19:12868442-12924045	chr19	12868442	12924045	+	Intergenic	(CA)n|Simple_repeat|Simple_repeat	-1699	MIR5684	0.230847
chr16:85336662-85369321	chr16	85336662	85369321	+	Intergenic	Intergenic	-13060	MIR5093	0.230808
chr3:51968325-52043357	chr3	51968325	52043357	+	5' UTR (NM_032750, exon 2 of 4)	5' UTR (NM_032750, exon 2 of 4)	2805	ABHD14B	0.230686
chr7:149562964-149586041	chr7	149562964	149586041	+	intron (NM_001100592, intron 2 of 2)	AluJr|SINE|Alu	-3551	ATP6V0E2-AS1	0.23053
chr18:77609081-77645731	chr18	77609081	77645731	+	intron (NM_012283, intron 1 of 1)	intron (NM_012283, intron 1 of 1)	3738	KCNG2	0.230057
chr11:3423787-3450824	chr11	3423787	3450824	+	Intergenic	AluSq2|SINE|Alu	-24160	OR7E12P	0.229684
chr3:184273541-184294058	chr3	184273541	184294058	+	intron (NM_004443, intron 1 of 15)	intron (NM_004443, intron 1 of 15)	4212	EPHB3	0.229453
chr3:42689544-42712418	chr3	42689544	42712418	+	exon (NM_145166, exon 2 of 6)	exon (NM_145166, exon 2 of 6)	-5101	LOC101928323	0.229002
chr17:74127106-74145393	chr17	74127106	74145393	+	promoter-TSS (NR_040017)	promoter-TSS (NR_040017)	-388	RNF157-AS1	0.228589
chr8:145144407-145173457	chr8	145144407	145173457	+	promoter-TSS (NM_032272)	promoter-TSS (NM_032272)	206	SHARPIN	0.228587
chr3:49021095-49072172	chr3	49021095	49072172	+	intron (NM_001320547, intron 1 of 5)	intron (NM_001320547, intron 1 of 5)	1595	WDR6	0.228501
chr7:1471169-1528187	chr7	1471169	1528187	+	promoter-TSS (NM_182924)	promoter-TSS (NM_182924)	-569	MICALL2	0.228314
chr1:1218707-1250374	chr1	1218707	1250374	+	intron (NM_030649, intron 10 of 23)	intron (NM_030649, intron 10 of 23)	-2990	MIR6726	0.228143
chr13:112931502-112971003	chr13	112931502	112971003	+	Intergenic	Intergenic	-16529	LINC01043	0.22755
chr8:141513429-141528756	chr8	141513429	141528756	+	promoter-TSS (NM_017444)	promoter-TSS (NM_017444)	-305	CHRAC1	0.227315
chr8:144892467-144930554	chr8	144892467	144930554	+	promoter-TSS (NM_001136033)	promoter-TSS (NM_001136033)	46	PUF60	0.227297
chr8:101953318-101971410	chr8	101953318	101971410	+	intron (NM_003406, intron 1 of 5)	intron (NM_003406, intron 1 of 5)	435	YWHAZ	0.227209
chr11:61575781-61625649	chr11	61575781	61625649	+	intron (NM_004265, intron 1 of 11)	intron (NM_004265, intron 1 of 11)	5210	FADS2	0.227105
chr21:9676665-9746271	chr21	9676665	9746271	+	Intergenic	L1M4|LINE|L1	-114364	MIR3648-2	0.226827
chr3:50323687-50412410	chr3	50323687	50412410	+	exon (NM_007182, exon 6 of 6)	exon (NM_007182, exon 6 of 6)	-2379	TUSC2	0.226772
chr3:125630549-125655351	chr3	125630549	125655351	+	intron (NR_024251, intron 3 of 4)	intron (NR_024251, intron 3 of 4)	7506	FAM86JP	0.226709
chr7:100265211-100308832	chr7	100265211	100308832	+	promoter-TSS (NM_022574)	promoter-TSS (NM_022574)	50	GIGYF1	0.226604
chr19:5896661-5912165	chr19	5896661	5912165	+	promoter-TSS (NM_175614)	promoter-TSS (NM_175614)	-389	NDUFA11	0.22654
chr1:2205659-2238546	chr1	2205659	2238546	+	intron (NM_003036, intron 1 of 6)	intron (NM_003036, intron 1 of 6)	61968	SKI	0.226472
chr7:143073919-143094266	chr7	143073919	143094266	+	intron (NM_001010972, intron 5 of 9)	intron (NM_001010972, intron 5 of 9)	4313	MIR6892	0.226407
chr17:71326963-71353712	chr17	71326963	71353712	+	intron (NM_001144952, intron 44 of 44)	intron (NM_001144952, intron 44 of 44)	-32194	CDC42EP4	0.226153
chr5:999658-1062657	chr5	999658	1062657	+	intron (NM_033120, intron 3 of 9)	intron (NM_033120, intron 3 of 9)	22080	NKD2	0.225678
chr17:74250600-74283310	chr17	74250600	74283310	+	3' UTR (NM_182565, exon 3 of 3)	3' UTR (NM_182565, exon 3 of 3)	5669	UBALD2	0.225622
chr9:135972220-136032339	chr9	135972220	136032339	+	intron (NM_001042368, intron 1 of 17)	intron (NM_001042368, intron 1 of 17)	2509	RALGDS	0.225486
chr22:41828962-41850645	chr22	41828962	41850645	+	intron (NM_016272, intron 1 of 1)	AluSp|SINE|Alu	3224	TOB2	0.224871
chr1:33612165-33651509	chr1	33612165	33651509	+	intron (NM_018207, intron 1 of 4)	MER1A|DNA|hAT-Charlie	10314	TRIM62	0.224769
chr6:99270813-99300768	chr6	99270813	99300768	+	3' UTR (NM_005604, exon 1 of 1)	3' UTR (NM_005604, exon 1 of 1)	3210	POU3F2	0.224633
chr3:50221402-50317526	chr3	50221402	50317526	+	intron (NM_001282617, intron 1 of 8)	FLAM_C|SINE|Alu	1256	GNAI2	0.224633
chr19:13039702-13151155	chr19	13039702	13151155	+	Intergenic	Intergenic	-11156	NFIX	0.224489
chr1:152183724-152196397	chr1	152183724	152196397	+	exon (NM_001009931, exon 3 of 3)	exon (NM_001009931, exon 3 of 3)	6612	HRNR	0.224379
chr21:9533913-9552398	chr21	9533913	9552398	+	Intergenic	REP522|Satellite|telo	-282677	MIR3648-2	0.224379
chr9:66948993-66964028	chr9	66948993	66964028	+	Intergenic	L1M1|LINE|L1	33543	LOC101928381	0.224379
chr9:139218377-139266645	chr9	139218377	139266645	+	intron (NM_001145638, intron 9 of 13)	intron (NM_001145638, intron 9 of 13)	-4998	GPSM1	0.224277
chr12:54739982-54793622	chr12	54739982	54793622	+	intron (NM_001130967, intron 4 of 7)	AluSx1|SINE|Alu	-8532	GPR84	0.224105
chr11:758850-866524	chr11	758850	866524	+	TTS (NR_002585)	TTS (NR_002585)	1006	SNORA52	0.224035
chr1:234732581-234753321	chr1	234732581	234753321	+	exon (NM_182972, exon 2 of 2)	exon (NM_182972, exon 2 of 2)	2320	IRF2BP2	0.223987
chr10:80816347-80878305	chr10	80816347	80878305	+	intron (NM_020338, intron 1 of 24)	intron (NM_020338, intron 1 of 24)	18534	ZMIZ1	0.223987
chr8:145717805-145760766	chr8	145717805	145760766	+	intron (NM_004260, intron 12 of 21)	intron (NM_004260, intron 12 of 21)	3925	RECQL4	0.223954
chr8:103246419-103256419	chr8	103246419	103256419	+	promoter-TSS (NM_001172478)	promoter-TSS (NM_001172478)	-73	RRM2B	0.223877
chr8:7868439-7896340	chr8	7868439	7896340	+	Intergenic	Intergenic	-27346	DEFB109B	0.223838
chr1:6840413-6850413	chr1	6840413	6850413	+	promoter-TSS (NR_146204)	promoter-TSS (NR_146204)	29	CAMTA1	0.223548
chr20:23323939-23348580	chr20	23323939	23348580	+	TTS (NM_013248)	TTS (NM_013248)	2505	LINC01431	0.223468
chr16:2947117-2984390	chr16	2947117	2984390	+	intron (NM_032296, intron 2 of 9)	AluSz6|SINE|Alu	3773	FLYWCH1	0.22344
chr6:164360328-164372834	chr6	164360328	164372834	+	Intergenic	Intergenic	-274065	LOC102724152	0.223329
chr1:109777272-109814336	chr1	109777272	109814336	+	exon (NM_001408, exon 1 of 34)	exon (NM_001408, exon 1 of 34)	3163	CELSR2	0.223118
chr2:64973356-64983356	chr2	64973356	64983356	+	Intergenic	CpG	-97310	SERTAD2	0.22282
chr8:143683510-143720890	chr8	143683510	143720890	+	Intergenic	MIR3|SINE|MIR	-6367	ARC	0.222624
chr2:55268595-55284478	chr2	55268595	55284478	+	promoter-TSS (NM_001321862)	promoter-TSS (NM_001321862)	-210	RTN4	0.222489
chr17:79845113-79903269	chr17	79845113	79903269	+	intron (NM_016538, intron 3 of 9)	intron (NM_016538, intron 3 of 9)	1867	SIRT7	0.222489
chr14:64966196-64978709	chr14	64966196	64978709	+	promoter-TSS (NM_001304508)	promoter-TSS (NM_001304508)	-521	ZBTB25	0.222489
chr22:42329331-42379787	chr22	42329331	42379787	+	non-coding (NR_024355, exon 2 of 2)	non-coding (NR_024355, exon 2 of 2)	6368	LINC00634	0.222488
chr19:23104948-23114948	chr19	23104948	23114948	+	Intergenic	SVA_F|Other|Other	76062	ZNF728	0.22231
chr9:102578765-102593779	chr9	102578765	102593779	+	intron (NM_173199, intron 1 of 4)	CpG-26842	2135	NR4A3	0.222097
chr12:56094567-56145246	chr12	56094567	56145246	+	exon (NM_001257390, exon 6 of 8)	exon (NM_001257390, exon 6 of 8)	1666	CD63	0.221518
chr17:55964726-56002490	chr17	55964726	56002490	+	intron (NM_001271875, intron 1 of 10)	L1MB4|LINE|L1	-2858	CUEDC1	0.221493
chr21:47873028-47885531	chr21	47873028	47885531	+	intron (NM_001353942, intron 1 of 37)	CpG	417	DIP2A	0.221226
chr4:190626085-190662546	chr4	190626085	190662546	+	Intergenic	L1MA7|LINE|L1	45346	LOC105379514	0.221117
chr15:20341407-20359901	chr15	20341407	20359901	+	Intergenic	Intergenic	-137343	CHEK2P2	0.221117
chr3:182077241-182087241	chr3	182077241	182087241	+	Intergenic	MIRc|SINE|MIR	121909	LINC01994	0.220859
chr8:146004415-146038056	chr8	146004415	146038056	+	Intergenic	Intergenic	-3026	ZNF517	0.220636
chr3:52054058-52105550	chr3	52054058	52105550	+	Intergenic	Intergenic	10657	DUSP7	0.220329
chr19:13253123-13282977	chr19	13253123	13282977	+	Intergenic	AluJr|SINE|Alu	6768	IER2	0.220108
chr2:242290768-242303269	chr2	242290768	242303269	+	intron (NM_014808, intron 1 of 26)	MIRc|SINE|MIR	1354	FARP2	0.219743
chr19:49984337-50022949	chr19	49984337	50022949	+	TTS (NR_029703)	TTS (NR_029703)	482	MIR150	0.219667
chr1:112269196-112288227	chr1	112269196	112288227	+	intron (NM_198926, intron 1 of 1)	intron (NM_198926, intron 1 of 1)	3335	INKA2	0.219387
chr9:67778123-67801266	chr9	67778123	67801266	+	Intergenic	Intergenic	-3069	FAM27E3	0.218887
chr5:140851150-140910333	chr5	140851150	140910333	+	intron (NM_032403, intron 2 of 3)	intron (NM_032403, intron 2 of 3)	11933	PCDHGC5	0.218887
chr8:27446935-27479763	chr8	27446935	27479763	+	intron (NM_001831, intron 4 of 8)	AluJb|SINE|Alu	4919	MIR6843	0.218807
chr15:21348928-21366728	chr15	21348928	21366728	+	Intergenic	REP522|Satellite|telo	149222	FAM30C	0.218717
chr8:141460547-141495581	chr8	141460547	141495581	+	Intergenic	AluSx1|SINE|Alu	-9386	TRAPPC9	0.218684
chr17:38456036-38526000	chr17	38456036	38526000	+	intron (NM_001145302, intron 2 of 6)	intron (NM_001145302, intron 2 of 6)	-7253	RARA	0.218575
chr17:42240592-42305531	chr17	42240592	42305531	+	intron (NM_020218, intron 7 of 11)	intron (NM_020218, intron 7 of 11)	2468	ATXN7L3	0.218493
chr2:97519540-97545791	chr2	97519540	97545791	+	intron (NM_017789, intron 2 of 14)	intron (NM_017789, intron 2 of 14)	3070	SEMA4C	0.218396
chr19:451697-498386	chr19	451697	498386	+	promoter-TSS (NM_182577)	promoter-TSS (NM_182577)	-58	ODF3L2	0.218396
chr13:114424017-114439044	chr13	114424017	114439044	+	intron (NM_002929, intron 4 of 6)	intron (NM_002929, intron 4 of 6)	22532	LINC00552	0.218244
chr11:64030200-64045476	chr11	64030200	64045476	+	TTS (NM_001316314)	TTS (NM_001316314)	-13973	GPR137	0.218136
chr8:22402602-22504414	chr8	22402602	22504414	+	3' UTR (NM_176871, exon 10 of 10)	3' UTR (NM_176871, exon 10 of 10)	-3606	C8orf58	0.218122
chr4:1336224-1351308	chr4	1336224	1351308	+	intron (NM_020894, intron 3 of 13)	intron (NM_020894, intron 3 of 13)	2422	UVSSA	0.218055
chr10:1571123-1604025	chr10	1571123	1604025	+	intron (NR_033387, intron 1 of 1)	intron (NR_033387, intron 1 of 1)	-1381	ADARB2-AS1	0.217819
chr5:21475587-21504220	chr5	21475587	21504220	+	intron (NR_027026, intron 3 of 4)	L1PREC2|LINE|L1	30314	GUSBP1	0.2178
chr2:241893560-241944080	chr2	241893560	241944080	+	intron (NM_001351305, intron 27 of 31)	intron (NM_001351305, intron 27 of 31)	-11952	LOC200772	0.2178
chr5:176867972-176907400	chr5	176867972	176907400	+	exon (NM_004395, exon 9 of 14)	exon (NM_004395, exon 9 of 14)	12185	DBN1	0.217776
chr6:58769085-58782654	chr6	58769085	58782654	+	Intergenic	ALR/Alpha|Satellite|centr	-488145	LINC00680-GUSBP4	0.217672
chr16:70706115-70790714	chr16	70706115	70790714	+	intron (NM_001351157, intron 13 of 17)	intron (NM_001351157, intron 13 of 17)	-28460	MTSS1L	0.217672
chr2:70137126-70149640	chr2	70137126	70149640	+	intron (NM_001202514, intron 2 of 4)	intron (NM_001202514, intron 2 of 4)	1210	MXD1	0.217637
chr17:79957619-80065384	chr17	79957619	80065384	+	intron (NM_001330541, intron 2 of 12)	intron (NM_001330541, intron 2 of 12)	1760	GPS1	0.217548
chr1:8006349-8026364	chr1	8006349	8026364	+	Intergenic	Intergenic	-5358	PARK7	0.217371
chrX:1566784-1579296	chrX	1566784	1579296	+	promoter-TSS (NM_001173473)	promoter-TSS (NM_001173473)	-385	ASMTL	0.217371
chr1:2116266-2148929	chr1	2116266	2148929	+	5' UTR (NM_001146310, exon 5 of 8)	5' UTR (NM_001146310, exon 5 of 8)	-6383	FAAP20	0.217331
chr4:37683054-37693054	chr4	37683054	37693054	+	promoter-TSS (NM_001085399)	promoter-TSS (NM_001085399)	-55	RELL1	0.217271
chr10:3809912-3833599	chr10	3809912	3833599	+	exon (NM_001160125, exon 3 of 3)	exon (NM_001160125, exon 3 of 3)	5718	KLF6	0.217224
chr11:67559228-67580099	chr11	67559228	67580099	+	intron (NR_024249, intron 2 of 3)	intron (NR_024249, intron 2 of 3)	3144	FAM86C2P	0.217224
chr8:1197458-1207458	chr8	1197458	1207458	+	intron (NM_001346810, intron 2 of 14)	intron (NM_001346810, intron 2 of 14)	48365	LOC286083	0.216771
chr12:125131894-125178558	chr12	125131894	125178558	+	Intergenic	Intergenic	-103216	NCOR2	0.216636
chr4:190937598-190950106	chr4	190937598	190950106	+	Intergenic	CpG	4560	FRG2	0.216261
chr10:76581085-76593616	chr10	76581085	76593616	+	intron (NM_012330, intron 1 of 17)	intron (NM_012330, intron 1 of 17)	1179	KAT6B	0.216166
chr17:2282726-2323513	chr17	2282726	2323513	+	intron (NM_020310, intron 1 of 5)	CpG	1139	MNT	0.216078
chr17:76854197-76897593	chr17	76854197	76897593	+	intron (NM_003255, intron 1 of 4)	intron (NM_003255, intron 1 of 4)	23404	CEP295NL	0.215959
chr5:141450896-141460896	chr5	141450896	141460896	+	Intergenic	SVA_F|Other|Other	-32428	NDFIP1	0.215892
chr4:49244565-49340897	chr4	49244565	49340897	+	Intergenic	L1MB8|LINE|L1	304072	CWH43	0.215797
chr3:184048597-184104221	chr3	184048597	184104221	+	intron (NM_001171088, intron 2 of 22)	intron (NM_001171088, intron 2 of 22)	3030	CLCN2	0.21567
chr3:66443273-66514392	chr3	66443273	66514392	+	intron (NM_015541, intron 3 of 18)	intron (NM_015541, intron 3 of 18)	72013	LRIG1	0.215647
chr11:117730912-117754254	chr11	117730912	117754254	+	intron (NM_001164837, intron 1 of 8)	MIRb|SINE|MIR	5163	FXYD6-FXYD2	0.21561
chr19:55947262-55981484	chr19	55947262	55981484	+	TTS (NM_024710)	TTS (NM_024710)	8676	ISOC2	0.21561
chr3:49934933-49950515	chr3	49934933	49950515	+	Intergenic	AluSx1|SINE|Alu	-1654	MST1R	0.215607
chr9:14297743-14330130	chr9	14297743	14330130	+	5' UTR (NM_005596, exon 1 of 9)	5' UTR (NM_005596, exon 1 of 9)	109	NFIB	0.215567
chr1:45134714-45144714	chr1	45134714	45144714	+	promoter-TSS (NM_001145636)	promoter-TSS (NM_001145636)	566	TMEM53	0.21513
chr1:54406765-54419276	chr1	54406765	54419276	+	intron (NM_052940, intron 1 of 7)	intron (NM_052940, intron 1 of 7)	1021	LRRC42	0.21489
chr15:89085375-89102919	chr15	89085375	89102919	+	Intergenic	HERVH-int|LTR|ERV1	-4213	DET1	0.214486
chr1:149800428-149838526	chr1	149800428	149838526	+	Intergenic	MLT1C|LTR|ERVL-MaLR	2863	HIST2H2BC	0.214482
chr15:75925363-76034795	chr15	75925363	76034795	+	exon (NM_001897, exon 3 of 10)	exon (NM_001897, exon 3 of 10)	25110	CSPG4	0.214368
chr20:3726261-3755763	chr20	3726261	3755763	+	intron (NR_047675, intron 1 of 5)	intron (NR_047675, intron 1 of 5)	7440	C20orf27	0.214192
chr16:29461306-29488833	chr16	29461306	29488833	+	intron (NM_001017390, intron 6 of 7).2	intron (NM_001017390, intron 6 of 7).2	3830	LOC613038	0.214191
chr10:431675-447150	chr10	431675	447150	+	intron (NM_014974, intron 10 of 36)	L1MA8|LINE|L1	-111386		0.214091
chr20:265508-316936	chr20	265508	316936	+	Intergenic	Intergenic	13018	ZCCHC3	0.214018
chr2:219252454-219277949	chr2	219252454	219277949	+	intron (NM_021198, intron 1 of 6)	CpG-15947	723	CTDSP1	0.213921
chr7:74568079-74580598	chr7	74568079	74580598	+	intron (NR_003187, intron 8 of 10)	AluSq2|SINE|Alu	13464	NCF1C	0.213904
chr9:98263644-98286837	chr9	98263644	98286837	+	intron (NM_001083603, intron 1 of 23)	intron (NM_001083603, intron 1 of 23)	4007	PTCH1	0.213406
chr7:1303372-1319468	chr7	1303372	1319468	+	Intergenic	Intergenic	39402	UNCX	0.213123
chr17:42971409-43002237	chr17	42971409	43002237	+	TTS (NM_001242376)	TTS (NM_001242376)	5625	FAM187A	0.213014
chr8:74880740-74893253	chr8	74880740	74893253	+	Intergenic	AluJb|SINE|Alu	-1381	TMEM70	0.212769
chr10:79626381-79641397	chr10	79626381	79641397	+	intron (NM_004747, intron 1 of 31)	intron (NM_004747, intron 1 of 31)	52459	DLG5	0.212752
chr1:203269472-203315060	chr1	203269472	203315060	+	Intergenic	Intergenic	17602	BTG2	0.212737
chr5:151133297-151156121	chr5	151133297	151156121	+	Intergenic	Intergenic	6360	LOC100652758	0.212608
chr16:22197872-22224864	chr16	22197872	22224864	+	Intergenic	Intergenic	-6224	EEF2K	0.212527
chr2:105455055-105497176	chr2	105455055	105497176	+	Intergenic	Intergenic	5589	POU3F3	0.212527
chr16:67472717-67523369	chr16	67472717	67523369	+	intron (NM_004691, intron 1 of 7)	intron (NM_004691, intron 1 of 7)	17046	ATP6V0D1	0.212347
chr10:551169-574875	chr10	551169	574875	+	intron (NM_014974, intron 1 of 36)	intron (NM_014974, intron 1 of 36)	-111482	LOC101930421	0.212339
chr1:154923958-154961801	chr1	154923958	154961801	+	exon (NM_001130040, exon 1 of 12)	exon (NM_001130040, exon 1 of 12)	344	SHC1	0.212215
chr16:31080223-31160345	chr16	31080223	31160345	+	intron (NM_001122957, intron 1 of 10)	CpG	669	BCKDK	0.212215
chr14:23751222-23784868	chr14	23751222	23784868	+	3' UTR (NM_001276318, exon 5 of 5)	3' UTR (NM_001276318, exon 5 of 5)	4012	PPP1R3E	0.212213
chr17:75356989-75396363	chr17	75356989	75396363	+	intron (NM_001113494, intron 1 of 10)	intron (NM_001113494, intron 1 of 10)	4511	SEPT9	0.212181
chr1:67387644-67400156	chr1	67387644	67400156	+	intron (NM_001077700, intron 2 of 13)	intron (NM_001077700, intron 2 of 13)	-2026	MIER1	0.212172
chr11:65235585-65284321	chr11	65235585	65284321	+	Intergenic	L2b|LINE|L2	-5256	MALAT1	0.211936
chr10:1275342-1290514	chr10	1275342	1290514	+	intron (NM_018702, intron 5 of 9)	intron (NM_018702, intron 5 of 9)	77220	LINC00200	0.211881
chr7:36187620-36200128	chr7	36187620	36200128	+	5' UTR (NM_030636, exon 2 of 8)	5' UTR (NM_030636, exon 2 of 8)	1038	EEPD1	0.211811
chr22:24535923-24592520	chr22	24535923	24592520	+	intron (NM_001199281, intron 32 of 36)	intron (NM_001199281, intron 32 of 36)	-13223	SUSD2	0.211691
chr4:39971399-39986500	chr4	39971399	39986500	+	intron (NM_001100399, intron 1 of 32)	CpG	627	PDS5A	0.211691
chr10:45450151-45503984	chr10	45450151	45503984	+	intron (NM_032023, intron 3 of 10)	intron (NM_032023, intron 3 of 10)	-2737	DEPP1	0.211487
chr8:12271641-12300377	chr8	12271641	12300377	+	intron (NR_148878, intron 5 of 6)	intron (NR_148878, intron 5 of 6)	7798	FAM86B2	0.211487
chr20:61417680-61465999	chr20	61417680	61465999	+	intron (NM_007346, intron 4 of 6)	intron (NM_007346, intron 4 of 6)	-4900	OGFR-AS1	0.211387
chr16:67945035-68009595	chr16	67945035	68009595	+	TTS (NM_001145963)	TTS (NM_001145963)	700	LCAT	0.211249
chr12:6325340-6348768	chr12	6325340	6348768	+	intron (NM_001769, intron 2 of 7)	intron (NM_001769, intron 2 of 7)	27572	CD9	0.211249
chr2:90516361-90537842	chr2	90516361	90537842	+	Intergenic	REP522|Satellite|telo	1320874	LOC654342	0.211189
chr3:182813043-182823043	chr3	182813043	182823043	+	promoter-TSS (NM_020166)	promoter-TSS (NM_020166)	-668	MCCC1	0.210832
chr7:39984705-39997213	chr7	39984705	39997213	+	exon (NM_031267, exon 1 of 14)	exon (NM_031267, exon 1 of 14)	1000	CDK13	0.210744
chr1:51419801-51449102	chr1	51419801	51449102	+	promoter-TSS (NM_001262)	promoter-TSS (NM_001262)	84	CDKN2C	0.210721
chr17:73735224-73787850	chr17	73735224	73787850	+	promoter-TSS (NM_000154)	promoter-TSS (NM_000154)	-257	GALK1	0.210712
chr14:77760575-77794267	chr14	77760575	77794267	+	intron (NM_013382, intron 2 of 20)	AluSq2|SINE|Alu	9804	POMT2	0.21071
chr1:37493761-37508787	chr1	37493761	37508787	+	Intergenic	Intergenic	-1430	GRIK3	0.210609
chr4:83808081-83825932	chr4	83808081	83825932	+	promoter-TSS (NR_132759)	promoter-TSS (NR_132759)	75	SNORD143	0.210485
chr11:2394088-2448721	chr11	2394088	2448721	+	promoter-TSS (NM_005706)	promoter-TSS (NM_005706)	-314	TSSC4	0.210414
chr16:2701867-2777375	chr16	2701867	2777375	+	intron (NM_018992, intron 1 of 5)	intron (NM_018992, intron 1 of 5)	7126	KCTD5	0.210302
chr6:41035586-41048088	chr6	41035586	41048088	+	intron (NM_021705, intron 1 of 8)	intron (NM_021705, intron 1 of 8)	1130	NFYA	0.210195
chr11:45901245-45947337	chr11	45901245	45947337	+	exon (NM_005456, exon 5 of 12)	exon (NM_005456, exon 5 of 12)	4542	C11orf94	0.210144
chr1:120829736-120842905	chr1	120829736	120842905	+	Intergenic	CpG	-2685	FAM72B	0.210112
chr9:139370037-139448924	chr9	139370037	139448924	+	intron (NM_017617, intron 12 of 33)	MIR3|SINE|MIR	4598	MIR4673	0.210067
chr16:67667993-67709957	chr16	67667993	67709957	+	intron (NM_001013838, intron 32 of 37)	intron (NM_001013838, intron 32 of 37)	5743	ACD	0.210005
chr11:114022702-114057805	chr11	114022702	114057805	+	intron (NM_001354752, intron 2 of 4)	intron (NM_001354752, intron 2 of 4)	106320	ZBTB16	0.209974
chr7:143529181-143539181	chr7	143529181	143539181	+	promoter-TSS (NR_015421)	promoter-TSS (NR_015421)	-371	LOC154761	0.209974
chr6:108875868-108890885	chr6	108875868	108890885	+	intron (NM_201559, intron 2 of 3)	CpG-22442	1307	FOXO3	0.209728
chr16:75261015-75307459	chr16	75261015	75307459	+	intron (NM_001170715, intron 1 of 6)	intron (NM_001170715, intron 1 of 6)	1317	BCAR1	0.209484
chr2:232566794-232587140	chr2	232566794	232587140	+	intron (NM_002823, intron 3 of 4)	intron (NM_002823, intron 3 of 4)	-1057	MIR1244-1	0.209014
chr16:29812117-29839300	chr16	29812117	29839300	+	exon (NM_145239, exon 3 of 4)	exon (NM_145239, exon 3 of 4)	-1820	PAGR1	0.208933
chr16:59389-75220	chr16	59389	75220	+	promoter-TSS (NR_106918).3	promoter-TSS (NR_106918).3	-185	MIR6859-2	0.208679
chr17:36877052-36914454	chr17	36877052	36914454	+	intron (NM_007144, intron 4 of 10)	intron (NM_007144, intron 4 of 10)	8805	PCGF2	0.208679
chr11:119201317-119218938	chr11	119201317	119218938	+	exon (NM_001278431, exon 3 of 3)	exon (NM_001278431, exon 3 of 3)	1466	C1QTNF5	0.208561
chr10:99029773-99042329	chr10	99029773	99042329	+	intron (NM_001204300, intron 1 of 10)	SVA_F|Other|Other	-5604	ARHGAP19	0.208008
chr19:6733462-6745965	chr19	6733462	6745965	+	promoter-TSS (NR_110231)	promoter-TSS (NR_110231)	20	TRIP10	0.207988
chr8:1340260-1358934	chr8	1340260	1358934	+	intron (NM_001346810, intron 3 of 14)	intron (NM_001346810, intron 3 of 14)	-98774	LOC286083	0.207858
chr8:58114073-58130124	chr8	58114073	58130124	+	Intergenic	MER50-int|LTR|ERV1	-8737	LINC01606	0.207858
chr7:113719017-113731530	chr7	113719017	113731530	+	Intergenic	CpG	-1092	FOXP2	0.207858
chr18:44536687-44561999	chr18	44536687	44561999	+	exon (NM_001100817, exon 1 of 1)	exon (NM_001100817, exon 1 of 1)	955	ELOA3C	0.207709
chr17:79127384-79147984	chr17	79127384	79147984	+	intron (NM_001080395, intron 1 of 13)	intron (NM_001080395, intron 1 of 13)	-1623	PVALEF	0.207702
chr7:128490253-128536497	chr7	128490253	128536497	+	Intergenic	MIR3|SINE|MIR	6973	LOC100130705	0.207521
chr1:221907809-221923051	chr1	221907809	221923051	+	promoter-TSS (NM_007207)	promoter-TSS (NM_007207)	88	DUSP10	0.207512
chr19:49212544-49232654	chr19	49212544	49232654	+	intron (NM_001130915, intron 1 of 9)	MSR1|Satellite|Satellite	377	MAMSTR	0.207512
chr1:54513884-54523884	chr1	54513884	54523884	+	promoter-TSS (NR_130900)	promoter-TSS (NR_130900)	227	TMEM59	0.20751
chr5:17514212-17532881	chr5	17514212	17532881	+	Intergenic	Intergenic	79427	LINC02218	0.207461
chr8:8076682-8096936	chr8	8076682	8096936	+	intron (NR_024363, intron 1 of 5)	intron (NR_024363, intron 1 of 5)	717	FAM86B3P	0.207292
chr8:573237-593595	chr8	573237	593595	+	intron (NM_001303100, intron 5 of 5)	L1ME3B|LINE|L1	-87635	TDRP	0.20727
chr7:111392545-111405051	chr7	111392545	111405051	+	exon (NM_014705, exon 40 of 52)	exon (NM_014705, exon 40 of 52)	-49763	DOCK4-AS1	0.20727
chr1:113606010-113621732	chr1	113606010	113621732	+	intron (NR_103777, intron 1 of 2)	AluSp|SINE|Alu	1853	LOC100996251	0.207228
chr16:58141481-58171024	chr16	58141481	58171024	+	intron (NM_013242, intron 1 of 5)	AluSx|SINE|Alu	7044	CFAP20	0.207139
chr1:172496991-172506991	chr1	172496991	172506991	+	promoter-TSS (NM_001282750)	promoter-TSS (NM_001282750)	-267	SUCO	0.207056
chr17:8529188-8539188	chr17	8529188	8539188	+	promoter-TSS (NM_001256095)	promoter-TSS (NM_001256095)	-109	MYH10	0.207056
chr10:80884996-81016335	chr10	80884996	81016335	+	intron (NM_020338, intron 4 of 24)	intron (NM_020338, intron 4 of 24)	121873	ZMIZ1	0.207048
chr19:47347174-47371011	chr19	47347174	47371011	+	Intergenic	AluJb|SINE|Alu	-4840	AP2S1	0.207012
chr2:87749468-87762218	chr2	87749468	87762218	+	intron (NR_024206, intron 1 of 1)	intron (NR_024206, intron 1 of 1)	897	CYTOR	0.206874
chr19:33231434-33243939	chr19	33231434	33243939	+	intron (NM_001110822, intron 4 of 12)	intron (NM_001110822, intron 4 of 12)	27007	TDRD12	0.206874
chr12:132056389-132074801	chr12	132056389	132074801	+	Intergenic	Intergenic	67071	LINC02414	0.206874
chr14:20918396-20946322	chr14	20918396	20946322	+	Intergenic	Intergenic	-2588	PIP4P1	0.206682
chr9:130657772-130749052	chr9	130657772	130749052	+	3' UTR (NM_203305, exon 8 of 8)	3' UTR (NM_203305, exon 8 of 8)	-2649	DPM2	0.206682
chr10:103868202-103901195	chr10	103868202	103901195	+	Intergenic	Intergenic	-4468	LDB1	0.206582
chr7:150919040-150956723	chr7	150919040	150956723	+	intron (NM_001003801, intron 8 of 12)	MIR|SINE|MIR	2374	MIR671	0.206582
chr19:49612947-49636963	chr19	49612947	49636963	+	intron (NM_003660, intron 1 of 29)	AluSq2|SINE|Alu	2309	PPFIA3	0.206129
chr15:89887429-89949853	chr15	89887429	89949853	+	intron (NR_133003, intron 1 of 6)	intron (NR_133003, intron 1 of 6)	-2632	MIR9-3HG	0.205941
chr3:52549459-52576757	chr3	52549459	52576757	+	intron (NM_001134231, intron 2 of 13)	intron (NM_001134231, intron 2 of 13)	4685	NT5DC2	0.205886
chr14:103963964-104048161	chr14	103963964	104048161	+	Intergenic	Intergenic	10553	TRMT61A	0.205696
chr1:183433010-183445732	chr1	183433010	183445732	+	intron (NR_040063, intron 2 of 4)	intron (NR_040063, intron 2 of 4)	1746	SMG7-AS1	0.205538
chrX:153591213-153644822	chrX	153591213	153644822	+	Intergenic	CpG	-8389	RPL10	0.205445
chr21:33152277-33162277	chr21	33152277	33162277	+	Intergenic	(CCA)n|Simple_repeat|Simple_repeat	-52846	SCAF4	0.205438
chr1:161404232-161450974	chr1	161404232	161450974	+	Intergenic	CpG	-47602	FCGR2A	0.205239
chr19:6416968-6432256	chr19	6416968	6432256	+	exon (NM_003685, exon 1 of 20)	exon (NM_003685, exon 1 of 20)	210	KHSRP	0.205201
chr2:10535537-10558852	chr2	10535537	10558852	+	intron (NM_001258358, intron 2 of 4)	intron (NM_001258358, intron 2 of 4)	38304	HPCAL1	0.205131
chr17:27022428-27061794	chr17	27022428	27061794	+	exon (NM_001142624, exon 9 of 11)	exon (NM_001142624, exon 9 of 11)	2796	RAB34	0.205107
chr9:139719323-139766738	chr9	139719323	139766738	+	promoter-TSS (NM_001135861)	promoter-TSS (NM_001135861)	-238	PHPT1	0.205052
chr11:604968-623189	chr11	604968	623189	+	intron (NM_004031, intron 4 of 8)	intron (NM_004031, intron 4 of 8)	1650	IRF7	0.204833
chr17:19362270-19372270	chr17	19362270	19372270	+	Intergenic	AluSp|SINE|Alu	52779	RNF112	0.204833
chr22:39092081-39107721	chr22	39092081	39107721	+	Intergenic	AluSp|SINE|Alu	-1906	GTPBP1	0.204751
chr5:180224078-180245555	chr5	180224078	180245555	+	intron (NM_001114617, intron 2 of 2)	intron (NM_001114617, intron 2 of 2)	2001	MGAT1	0.204744
chr11:133790203-133844113	chr11	133790203	133844113	+	intron (NM_001277285, intron 1 of 19)	intron (NM_001277285, intron 1 of 19)	9491	IGSF9B	0.204729
chr3:13849099-13859099	chr3	13849099	13859099	+	Intergenic	MIR|SINE|MIR	67519	WNT7A	0.204661
chr4:2239809-2270787	chr4	2239809	2270787	+	intron (NM_006454, intron 3 of 5)	intron (NM_006454, intron 3 of 5)	-3415	MIR4800	0.204523
chr19:56130037-56172504	chr19	56130037	56172504	+	Intergenic	AluSx|SINE|Alu	-1122	ZNF580	0.204523
chr8:86551160-86578662	chr8	86551160	86578662	+	Intergenic	L1PA5|LINE|L1	2994	REXO1L2P	0.204278
chr5:2747237-2759743	chr5	2747237	2759743	+	3' UTR (NM_001306150, exon 3 of 3)	3' UTR (NM_001306150, exon 3 of 3)	1245	C5orf38	0.20427
chr8:123785026-123810809	chr8	123785026	123810809	+	intron (NM_014943, intron 1 of 3)	intron (NM_014943, intron 1 of 3)	4016	ZHX2	0.204221
chr19:47156144-47171422	chr19	47156144	47171422	+	promoter-TSS (NR_040041)	promoter-TSS (NR_040041)	162	DACT3-AS1	0.204097
chr9:138972990-139032251	chr9	138972990	139032251	+	Intergenic	Intergenic	7657	TMEM250	0.204089
chr6:35682340-35710197	chr6	35682340	35710197	+	promoter-TSS (NM_001145775)	promoter-TSS (NM_001145775)	92	FKBP5	0.204075
chr4:658161-683815	chr4	658161	683815	+	promoter-TSS (NM_002477)	promoter-TSS (NM_002477)	-723	MYL5	0.204046
chr12:92522173-92546363	chr12	92522173	92546363	+	3' UTR (NM_001731, exon 2 of 2)	3' UTR (NM_001731, exon 2 of 2)	1221	LINC01619	0.203905
chr8:123817701-123862475	chr8	123817701	123862475	+	intron (NM_014943, intron 1 of 3)	AluJr|SINE|Alu	46187	ZHX2	0.203864
chr12:1747913-1778610	chr12	1747913	1778610	+	Intergenic	AluJb|SINE|Alu	6285	MIR3649	0.203845
chr16:51180731-51193236	chr16	51180731	51193236	+	Intergenic	CpG-9270	-1800	SALL1	0.203737
chr8:103658256-103677233	chr8	103658256	103677233	+	intron (NM_005655, intron 1 of 3)	CpG	386	KLF10	0.203656
chr16:5133738-5155131	chr16	5133738	5155131	+	intron (NM_201400, intron 2 of 7)	AluSx|SINE|Alu	3387	EEF2KMT	0.203656
chr11:62354111-62397790	chr11	62354111	62397790	+	intron (NM_153265, intron 9 of 21)	intron (NM_153265, intron 9 of 21)	-4263	ROM1	0.203597
chr7:2542326-2586631	chr7	2542326	2586631	+	intron (NM_001040167, intron 2 of 7)	intron (NM_001040167, intron 2 of 7)	-2230	MIR4648	0.203521
chr22:20765553-20798450	chr22	20765553	20798450	+	intron (NM_182895, intron 9 of 13)	intron (NM_182895, intron 9 of 13)	10145	SCARF2	0.203521
chr12:123746870-123764542	chr12	123746870	123764542	+	promoter-TSS (NM_001270433)	promoter-TSS (NM_001270433)	-57	CDK2AP1	0.20321
chr16:2913048-2942009	chr16	2913048	2942009	+	Intergenic	AluJb|SINE|Alu	-5668	FLYWCH2	0.20321
chr5:49405567-49454724	chr5	49405567	49454724	+	Intergenic	ALR/Alpha|Satellite|centr	307089	EMB	0.203066
chr17:1607488-1650370	chr17	1607488	1650370	+	exon (NM_001163809, exon 1 of 10)	exon (NM_001163809, exon 1 of 10)	804	WDR81	0.203058
chr5:175950182-175978286	chr5	175950182	175978286	+	5' UTR (NM_014901, exon 1 of 11)	5' UTR (NM_014901, exon 1 of 11)	187	RNF44	0.203058
chr19:1460381-1532089	chr19	1460381	1532089	+	intron (NM_001329556, intron 3 of 5)	intron (NM_001329556, intron 3 of 5)	5231	REEP6	0.203058
chr17:72733342-72778952	chr17	72733342	72778952	+	intron (NM_004252, intron 1 of 5)	intron (NM_004252, intron 1 of 5)	11395	MIR3615	0.202852
chr19:10507382-10542916	chr19	10507382	10542916	+	Intergenic	L2c|LINE|L2	-2300	PDE4A	0.202844
chr11:66020172-66068111	chr11	66020172	66068111	+	3' UTR (NM_030981, exon 6 of 6)	3' UTR (NM_030981, exon 6 of 6)	-1531	CNIH2	0.202798
chr17:79811498-79835398	chr17	79811498	79835398	+	Intergenic	Intergenic	-4904	P4HB	0.20277
chr5:126108592-126121094	chr5	126108592	126121094	+	intron (NR_134488, intron 1 of 11)	intron (NR_134488, intron 1 of 11)	1998	LMNB1	0.20277
chr8:89334653-89347157	chr8	89334653	89347157	+	Intergenic	Intergenic	-1188	MMP16	0.20272
chr8:124282161-124299773	chr8	124282161	124299773	+	Intergenic	MER5A|DNA|hAT-Charlie	-3186	ZHX1	0.20272
chr8:144540864-144667639	chr8	144540864	144667639	+	intron (NM_015117, intron 3 of 11)	intron (NM_015117, intron 3 of 11)	-15833	SNORD149	0.202709
chr2:44391011-44403518	chr2	44391011	44403518	+	intron (NM_177969, intron 1 of 4)	intron (NM_177969, intron 1 of 4)	1322	PPM1B	0.202521
chr15:22820730-22838665	chr15	22820730	22838665	+	Intergenic	Intergenic	-3698	TUBGCP5	0.202312
chr9:91921034-91939481	chr9	91921034	91939481	+	intron (NM_001827, intron 2 of 2)	intron (NM_001827, intron 2 of 2)	3117	MIR3153	0.202193
chr11:118764883-118807796	chr11	118764883	118807796	+	Intergenic	Intergenic	-4726	BCL9L	0.202002
chr11:65317867-65365511	chr11	65317867	65365511	+	TTS (NM_152832)	TTS (NM_152832)	-1820	EHBP1L1	0.202002
chr6:36756632-36766632	chr6	36756632	36766632	+	intron (NM_020939, intron 7 of 20)	intron (NM_020939, intron 7 of 20)	-36446	CPNE5	0.20187
chr1:28047310-28057310	chr1	28047310	28057310	+	promoter-TSS (NM_152660)	promoter-TSS (NM_152660)	-180	FAM76A	0.20187
chr19:18354478-18423194	chr19	18354478	18423194	+	Intergenic	MIRb|SINE|MIR	-3517	IQCN	0.201722
chr15:102281977-102310694	chr15	102281977	102310694	+	Intergenic	CpG	-9262	LOC100128108	0.201532
chr13:41630281-41642786	chr13	41630281	41642786	+	intron (NM_007187, intron 1 of 9)	intron (NM_007187, intron 1 of 9)	1140	WBP4	0.201415
chr11:65177413-65228576	chr11	65177413	65228576	+	non-coding (NR_131012, exon 1 of 1)	non-coding (NR_131012, exon 1 of 1)	-8935	MIR612	0.201252
chr7:77420039-77432770	chr7	77420039	77432770	+	intron (NM_032936, intron 1 of 1)	intron (NM_032936, intron 1 of 1)	1343	TMEM60	0.201245
chr16:58515945-58555898	chr16	58515945	58555898	+	intron (NM_001242833, intron 2 of 14)	intron (NM_001242833, intron 2 of 14)	1874	NDRG4	0.201245
chr10:80714336-80740048	chr10	80714336	80740048	+	intron (NR_015429, intron 3 of 7)	L2b|LINE|L2	100013	ZMIZ1-AS1	0.201121
chr1:95387067-95397067	chr1	95387067	95397067	+	promoter-TSS (NM_001286056)	promoter-TSS (NM_001286056)	-703	CNN3	0.201027
chr8:144998039-145032367	chr8	144998039	145032367	+	intron (NM_000445, intron 2 of 32)	intron (NM_000445, intron 2 of 32)	-1445	PLEC	0.200997
chr9:70083433-70101374	chr9	70083433	70101374	+	Intergenic	Intergenic	86412	FOXD4L5	0.200799
chr6:5759419-5769419	chr6	5759419	5769419	+	intron (NM_006567, intron 6 of 6)	MIRb|SINE|MIR	-68914	LOC101927950	0.200799
chr10:4854340-4872679	chr10	4854340	4872679	+	Intergenic	Intergenic	-4860	AKR1E2	0.20073
chr6:87856398-87871688	chr6	87856398	87871688	+	Intergenic	Intergenic	-1224	ZNF292	0.200583
chr8:86724550-86847035	chr8	86724550	86847035	+	Intergenic	L1PA5|LINE|L1	2530	REXO1L2P	0.200535
chr12:57016930-57048323	chr12	57016930	57048323	+	intron (NM_001686, intron 9 of 9)	AluSx|SINE|Alu	-2463	BAZ2A	0.200434
chr17:41458680-41482605	chr17	41458680	41482605	+	Intergenic	L2|LINE|L2	-4376	LINC00910	0.200434
chr16:2002407-2067928	chr16	2002407	2067928	+	intron (NM_005262, intron 2 of 2)	intron (NM_005262, intron 2 of 2)	1017	GFER	0.200434
chr1:32660681-32678415	chr1	32660681	32678415	+	exon (NM_001301011, exon 3 of 5)	exon (NM_001301011, exon 3 of 5)	-1688	IQCC	0.200326
chr8:144441550-144492556	chr8	144441550	144492556	+	TTS (NM_052924)	TTS (NM_052924)	16028	RHPN1	0.200326
chr5:180606218-180656678	chr5	180606218	180656678	+	promoter-TSS (NM_203295)	promoter-TSS (NM_203295)	-108	TRIM7	0.200116
chr13:98080701-98093205	chr13	98080701	98093205	+	exon (NM_021033, exon 1 of 2)	exon (NM_021033, exon 1 of 2)	478	RAP2A	0.200039
chr10:6230408-6292282	chr10	6230408	6292282	+	intron (NM_004566, intron 6 of 14)	intron (NM_004566, intron 6 of 14)	16505	PFKFB3	0.200031
chr19:50821179-50843235	chr19	50821179	50843235	+	exon (NM_004977, exon 1 of 5)	exon (NM_004977, exon 1 of 5)	427	KCNC3	0.200031
chr8:141591740-141614656	chr8	141591740	141614656	+	intron (NM_001164623, intron 1 of 17)	intron (NM_001164623, intron 1 of 17)	42447	AGO2	0.19997
chr8:11655238-11672768	chr8	11655238	11672768	+	intron (NM_001287745, intron 2 of 8)	intron (NM_001287745, intron 2 of 8)	-1449	FDFT1	0.199953
chr11:687283-716463	chr11	687283	716463	+	intron (NM_001042463, intron 4 of 4)	intron (NM_001042463, intron 4 of 4)	-4247	EPS8L2	0.199926
chr1:201494475-201541125	chr1	201494475	201541125	+	Intergenic	Intergenic	28768	RPS10P7	0.199791
chr8:145174115-145210620	chr8	145174115	145210620	+	promoter-TSS (NM_016458)	promoter-TSS (NM_016458)	-305	HGH1	0.199677
chr1:2153051-2175011	chr1	2153051	2175011	+	intron (NM_003036, intron 1 of 6)	intron (NM_003036, intron 1 of 6)	3897	SKI	0.199677
chr9:130847249-130872760	chr9	130847249	130872760	+	promoter-TSS (NM_052901)	promoter-TSS (NM_052901)	-757	SLC25A25	0.199677
chr7:56867380-56901500	chr7	56867380	56901500	+	Intergenic	Intergenic	-4011	LOC401357	0.19954
chr17:74715887-74740620	chr17	74715887	74740620	+	intron (NM_001206983, intron 2 of 4)	AluSx|SINE|Alu	4377	MIR636	0.19938
chr11:57401290-57442852	chr11	57401290	57442852	+	Intergenic	AluSx1|SINE|Alu	-3145	CLP1	0.19938
chr11:488162-547419	chr11	488162	547419	+	Intergenic	SVA_A|Other|Other	-10507	RNH1	0.199366
chr16:86560654-86573182	chr16	86560654	86573182	+	intron (NM_001159377, intron 7 of 7)	intron (NM_001159377, intron 7 of 7)	21891	MTHFSD	0.199085
chr8:102212959-102222959	chr8	102212959	102222959	+	promoter-TSS (NM_001267708)	promoter-TSS (NM_001267708)	1	ZNF706	0.199077
chr16:21501642-21545501	chr16	21501642	21545501	+	Intergenic	Intergenic	-6115	MIR3680-2	0.198892
chr7:150641214-150745381	chr7	150641214	150745381	+	intron (NM_000603, intron 3 of 26)	C-rich|Low_complexity|Low_complexity	2405	NOS3	0.198892
chr3:150122336-150134841	chr3	150122336	150134841	+	exon (NM_014779, exon 1 of 4)	exon (NM_014779, exon 1 of 4)	2466	TSC22D2	0.198831
chr9:140076562-140164026	chr9	140076562	140164026	+	exon (NM_199001, exon 2 of 2)	exon (NM_199001, exon 2 of 2)	1207	CYSRT1	0.198819
chr8:134277666-134316064	chr8	134277666	134316064	+	intron (NM_001258433, intron 1 of 14)	intron (NM_001258433, intron 1 of 14)	12682	NDRG1	0.19873
chr1:151247104-151276416	chr1	151247104	151276416	+	intron (NM_001304763, intron 5 of 9)	intron (NM_001304763, intron 5 of 9)	6972	ZNF687	0.198546
chr9:130816700-130837757	chr9	130816700	130837757	+	intron (NM_197956, intron 1 of 1)	AluSp|SINE|Alu	2371	NAIF1	0.198501
chr3:181408841-181454830	chr3	181408841	181454830	+	3' UTR (NM_003106, exon 1 of 1)	3' UTR (NM_003106, exon 1 of 1)	2123	SOX2	0.198458
chr12:116710018-116722527	chr12	116710018	116722527	+	Intergenic	L2b|LINE|L2	-1281	MED13L	0.198388
chr4:26316773-26331794	chr4	26316773	26331794	+	intron (NM_015874, intron 1 of 10)	(TA)n|Simple_repeat|Simple_repeat	1854	RBPJ	0.19833
chr4:26853762-26868864	chr4	26853762	26868864	+	promoter-TSS (NM_001169117)	promoter-TSS (NM_001169117)	553	LOC105374546	0.19833
chr18:77434863-77458678	chr18	77434863	77458678	+	intron (NM_001202504, intron 1 of 12)	intron (NM_001202504, intron 1 of 12)	5340	CTDP1	0.198121
chr3:119808487-119820992	chr3	119808487	119820992	+	Intergenic	Intergenic	-1475	GSK3B	0.198087
chr22:17002669-17017712	chr22	17002669	17017712	+	Intergenic	(CCCTAG)n|Simple_repeat|Simple_repeat	63510	CCT8L2	0.197879
chr14:19587452-19605402	chr14	19587452	19605402	+	Intergenic	Intergenic	-29747	LOC101929572	0.197879
chr1:31183977-31199164	chr1	31183977	31199164	+	promoter-TSS (NR_034182)	promoter-TSS (NR_034182)	-49	MATN1-AS1	0.1977
chr4:2787360-2836618	chr4	2787360	2836618	+	intron (NM_001122681, intron 1 of 12)	intron (NM_001122681, intron 1 of 12)	-1957	SH3BP2	0.1977
chr9:34981726-35007087	chr9	34981726	35007087	+	intron (NM_012266, intron 2 of 3)	intron (NM_012266, intron 2 of 3)	4139	DNAJB5	0.197465
chr5:1149510-1176985	chr5	1149510	1176985	+	Intergenic	MIR|SINE|MIR	15473	CTD-3080P12.3	0.197299
chr18:77111320-77133176	chr18	77111320	77133176	+	intron (NM_198531, intron 26 of 29)	intron (NM_198531, intron 26 of 29)	-33524	NFATC1	0.197299
chr9:44985398-45005601	chr9	44985398	45005601	+	Intergenic	SST1|Satellite|centr	3268	LOC105379807	0.197265
chr3:75464010-75491251	chr3	75464010	75491251	+	intron (NR_024241, intron 4 of 7)	AluSq2|SINE|Alu	6636	FAM86DP	0.197265
chr15:75737681-75753039	chr15	75737681	75753039	+	intron (NM_001145357, intron 1 of 20)	CpG-8103	-1273	SIN3A	0.197107
chr4:38658123-38680972	chr4	38658123	38680972	+	intron (NM_016531, intron 1 of 5)	intron (NM_016531, intron 1 of 5)	-3298	KLF3-AS1	0.196987
chr11:168283-215294	chr11	168283	215294	+	Intergenic	Intergenic	-1292	SCGB1C2	0.196911
chr4:6706506-6734311	chr4	6706506	6734311	+	Intergenic	AluY|SINE|Alu	2566	BLOC1S4	0.196896
chr1:9371260-9390354	chr1	9371260	9390354	+	intron (NM_025106, intron 1 of 2)	intron (NM_025106, intron 1 of 2)	27866	SPSB1	0.196896
chr12:76413748-76434385	chr12	76413748	76434385	+	intron (NM_007350, intron 1 of 1)	intron (NM_007350, intron 1 of 1)	1490	PHLDA1	0.196861
chr9:35092605-35121814	chr9	35092605	35121814	+	intron (NM_001317991, intron 3 of 8)	AluJb|SINE|Alu	-4017	STOML2	0.196751
chr5:69135264-69145264	chr5	69135264	69145264	+	promoter-TSS (NR_146391)	promoter-TSS (NR_146391)	-232	LOC653080	0.196599
chr10:654590-687510	chr10	654590	687510	+	intron (NM_014974, intron 1 of 36)	intron (NM_014974, intron 1 of 36)	-3454	LOC101930421	0.196537
chr10:74001232-74041442	chr10	74001232	74041442	+	Intergenic	Intergenic	-12340	DDIT4	0.196253
chr19:5096835-5120656	chr19	5096835	5120656	+	intron (NM_015015, intron 9 of 22)	intron (NM_015015, intron 9 of 22)	139621	KDM4B	0.196212
chr20:61856163-61966123	chr20	61856163	61966123	+	intron (NM_001281484, intron 6 of 11)	intron (NM_001281484, intron 6 of 11)	-4324	ARFGAP1	0.196197
chr1:68146197-68156197	chr1	68146197	68156197	+	exon (NM_001199742, exon 1 of 3)	exon (NM_001199742, exon 1 of 3)	337	GADD45A	0.196189
chr21:36256426-36268929	chr21	36256426	36268929	+	intron (NM_001754, intron 3 of 8)	CpG	-1690	RUNX1	0.196122
chr1:143256201-143293343	chr1	143256201	143293343	+	Intergenic	TAR1|Satellite|telo	-72533	LOC102723769	0.196103
chr19:36200929-36213614	chr19	36200929	36213614	+	intron (NM_014383, intron 6 of 6)	CpG	-1650	KMT2B	0.196103
chr12:57463719-57496555	chr12	57463719	57496555	+	Intergenic	Intergenic	-2540	NAB2	0.196053
chr7:148713252-148732344	chr7	148713252	148732344	+	intron (NM_004911, intron 1 of 9)	intron (NM_004911, intron 1 of 9)	2984	PDIA4	0.196053
chr9:67267628-67307568	chr9	67267628	67307568	+	intron (NR_002817, intron 2 of 3)	AluSx|SINE|Alu	1894	AQP7P1	0.195903
chr19:18295963-18322625	chr19	18295963	18322625	+	intron (NM_002866, intron 4 of 4)	L2c|LINE|L2	5254	MPV17L2	0.195847
chr7:99808131-99823425	chr7	99808131	99823425	+	intron (NR_028039, intron 5 of 7)	LTR13|LTR|ERVK	-1093	PVRIG	0.195778
chr19:290034-317635	chr19	290034	317635	+	Intergenic	(CACAC)n|Simple_repeat|Simple_repeat	-12399	PLPP2	0.195778
chr11:59378472-59388472	chr11	59378472	59388472	+	5' UTR (NM_002556, exon 1 of 14)	5' UTR (NM_002556, exon 1 of 14)	145	OSBP	0.195702
chr8:67574557-67584557	chr8	67574557	67584557	+	promoter-TSS (NM_019607)	promoter-TSS (NM_019607)	-105	VCPIP1	0.195686
chr1:202082679-202119030	chr1	202082679	202119030	+	3' UTR (NM_004767, exon 2 of 2)	3' UTR (NM_004767, exon 2 of 2)	8885	GPR37L1	0.195664
chr1:3812732-3825232	chr1	3812732	3825232	+	intron (NR_024455, intron 1 of 3)	intron (NR_024455, intron 1 of 3)	2014	LINC01134	0.195651
chr1:31282547-31301921	chr1	31282547	31301921	+	Intergenic	Intergenic	-5265	LINC01778	0.195651
chr1:143909065-143921566	chr1	143909065	143921566	+	promoter-TSS (NR_144320)	promoter-TSS (NR_144320)	-468	FAM72D	0.195505
chr11:71191567-71201567	chr11	71191567	71201567	+	intron (NM_018161, intron 15 of 20)	intron (NM_018161, intron 15 of 20)	12018	MIR6754	0.195499
chr10:104884255-104894255	chr10	104884255	104894255	+	intron (NM_001351176, intron 2 of 17)	SVA_F|Other|Other	24323	NT5C2	0.195499
chr1:226813710-226829881	chr1	226813710	226829881	+	3' UTR (NM_002221, exon 8 of 8)	3' UTR (NM_002221, exon 8 of 8)	40974	ITPKB-IT1	0.195499
chrX:298771-313941	chrX	298771	313941	+	exon (NM_013239, exon 7 of 13)	exon (NM_013239, exon 7 of 13)	24971	LINC00685	0.195499
chr3:48245747-48263397	chr3	48245747	48263397	+	Intergenic	SVA_F|Other|Other	-10265	CAMP	0.195499
chr2:28607885-28641321	chr2	28607885	28641321	+	intron (NM_005253, intron 1 of 3)	intron (NM_005253, intron 1 of 3)	-7064	FLJ31356	0.195311
chr10:111961712-111992896	chr10	111961712	111992896	+	intron (NM_001008541, intron 1 of 4)	intron (NM_001008541, intron 1 of 4)	7315	MXI1	0.195311
chr8:128741022-128756295	chr8	128741022	128756295	+	5' UTR (NM_002467, exon 1 of 3)	5' UTR (NM_002467, exon 1 of 3)	978	MYC	0.195287
chr19:37754825-37814919	chr19	37754825	37814919	+	Intergenic	SST1|Satellite|centr	-18867	HKR1	0.195204
chr16:1064853-1111249	chr16	1064853	1111249	+	Intergenic	MLT1B|LTR|ERVL-MaLR	-34705	SSTR5	0.195204
chr8:103871176-103883692	chr8	103871176	103883692	+	intron (NR_126339, intron 1 of 2)	intron (NR_126339, intron 1 of 2)	935	AZIN1-AS1	0.195173
chr15:86283221-86344057	chr15	86283221	86344057	+	TTS (NR_031682)	TTS (NR_031682)	170	MIR1276	0.195147
chr9:132238043-132270350	chr9	132238043	132270350	+	intron (NR_038955, intron 1 of 4)	AluSx1|SINE|Alu	3257	LINC00963	0.195147
chr20:62662034-62741603	chr20	62662034	62741603	+	intron (NM_198723, intron 8 of 10)	intron (NM_198723, intron 8 of 10)	6545	MIR6813	0.195094
chr8:12509138-12529455	chr8	12509138	12529455	+	intron (NR_047662, intron 1 of 8)	intron (NR_047662, intron 1 of 8)	3824	LOC729732	0.194926
chr3:42833009-42852067	chr3	42833009	42852067	+	intron (NM_001099669, intron 1 of 3)	intron (NM_001099669, intron 1 of 3)	3396	HIGD1A	0.194926
chr10:104138037-104198245	chr10	104138037	104198245	+	intron (NM_001270966, intron 11 of 17)	intron (NM_001270966, intron 11 of 17)	900	PSD	0.194671
chr12:50488617-50512155	chr12	50488617	50512155	+	intron (NM_001257199, intron 4 of 7)	intron (NM_001257199, intron 4 of 7)	2784	GPD1	0.194588
chr10:73717924-73781499	chr10	73717924	73781499	+	intron (NM_004273, intron 1 of 2)	L1MC4a|LINE|L1	25591	CHST3	0.194449
chr10:363062-393147	chr10	363062	393147	+	intron (NM_014974, intron 29 of 36)	AluJo|SINE|Alu	-50078		0.194171
chr10:89114641-89129693	chr10	89114641	89129693	+	intron (NM_001009610, intron 2 of 6)	intron (NM_001009610, intron 2 of 6)	4690	NUTM2D	0.194171
chr5:179155214-179165214	chr5	179155214	179165214	+	exon (NM_014757, exon 1 of 5)	exon (NM_014757, exon 1 of 5)	363	MAML1	0.194128
chr12:25534584-25544584	chr12	25534584	25544584	+	Intergenic	Intergenic	-135719	KRAS	0.194128
chr17:43018176-43062462	chr17	43018176	43062462	+	intron (NM_006688, intron 1 of 1)	intron (NM_006688, intron 1 of 1)	5325	C1QL1	0.194103
chr5:179214768-179274085	chr5	179214768	179274085	+	intron (NM_001142299, intron 2 of 8)	CpG	-3416	SQSTM1	0.194053
chr1:160011352-160094823	chr1	160011352	160094823	+	intron (NM_004983, intron 1 of 2)	intron (NM_004983, intron 1 of 2)	1727	KCNJ9	0.19399
chr10:5927257-5939763	chr10	5927257	5939763	+	intron (NM_001258453, intron 2 of 21)	intron (NM_001258453, intron 2 of 21)	1344	FBH1	0.193896
chr22:22639394-22657804	chr22	22639394	22657804	+	Intergenic	G-rich|Low_complexity|Low_complexity	-3864	BMS1P20	0.193873
chr5:410678-425896	chr5	410678	425896	+	intron (NM_020731, intron 5 of 11)	intron (NM_020731, intron 5 of 11)	24988	EXOC3-AS1	0.193775
chr16:33343364-33363232	chr16	33343364	33363232	+	Intergenic	AluJb|SINE|Alu	-54596	LOC390705	0.193775
chr10:81463136-81475686	chr10	81463136	81475686	+	intron (NM_001278495, intron 3 of 6)	intron (NM_001278495, intron 3 of 6)	6428	NUTM2B	0.193775
chr7:44782786-44813208	chr7	44782786	44813208	+	intron (NM_174929, intron 5 of 16)	AluJb|SINE|Alu	2210	ZMIZ2	0.193772
chr9:138866291-138889921	chr9	138866291	138889921	+	Intergenic	Intergenic	-24880	UBAC1	0.193703
chr6:157727962-157749659	chr6	157727962	157749659	+	intron (NM_018452, intron 3 of 3)	L2|LINE|L2	6481	TMEM242	0.193703
chr3:49833956-49851695	chr3	49833956	49851695	+	TTS (NR_049825)	TTS (NR_049825)	853	MIR5193	0.193703
chr7:111841102-111851102	chr7	111841102	111851102	+	promoter-TSS (NM_021994)	promoter-TSS (NM_021994)	360	DOCK4	0.193698
chr5:16706263-16748568	chr5	16706263	16748568	+	intron (NM_012334, intron 19 of 40)	intron (NM_012334, intron 19 of 40)	-110248	RETREG1	0.193666
chr4:102260914-102273715	chr4	102260914	102273715	+	intron (NM_000944, intron 1 of 13)	CpG	1314	PPP3CA	0.193611
chr12:133050862-133160085	chr12	133050862	133160085	+	intron (NM_001142641, intron 4 of 16)	intron (NM_001142641, intron 4 of 16)	38316	FBRSL1	0.193611
chr15:31610787-31667627	chr15	31610787	31667627	+	intron (NM_001302461, intron 1 of 1)	intron (NM_001302461, intron 1 of 1)	20149	KLF13	0.193579
chr1:153911556-153972264	chr1	153911556	153972264	+	exon (NM_001255979, exon 4 of 10)	exon (NM_001255979, exon 4 of 10)	1235	CREB3L4	0.193579
chr1:110019610-110045025	chr1	110019610	110045025	+	intron (NM_001350174, intron 7 of 11)	intron (NM_001350174, intron 7 of 11)	-4341	CYB561D1	0.193298
chr8:27517204-27532278	chr8	27517204	27532278	+	intron (NM_182826, intron 5 of 5)	intron (NM_182826, intron 5 of 5)	33164	SCARA3	0.193298
chr10:77152536-77175989	chr10	77152536	77175989	+	intron (NR_110302, intron 1 of 1)	CpG-2974	339	ZNF503-AS2	0.193255
chr6:44178821-44251404	chr6	44178821	44251404	+	intron (NM_001271971, intron 1 of 11)	CpG	417	HSP90AB1	0.19316
chr12:49711080-49746053	chr12	49711080	49746053	+	intron (NM_001008223, intron 1 of 1)	intron (NM_001008223, intron 1 of 1)	2405	C1QL4	0.193003
chr8:7912550-7932824	chr8	7912550	7932824	+	Intergenic	Intergenic	23924	MIR548I3	0.193003
chr10:104377668-104440344	chr10	104377668	104440344	+	intron (NM_001345950, intron 1 of 4)	intron (NM_001345950, intron 1 of 4)	4754	TRIM8	0.192878
chr19:36540545-36550545	chr19	36540545	36550545	+	promoter-TSS (NM_173636)	promoter-TSS (NM_173636)	119	THAP8	0.192726
chr8:142381311-142448737	chr8	142381311	142448737	+	Intergenic	Intergenic	-16464	PTP4A3	0.192726
chr1:6047727-6057727	chr1	6047727	6057727	+	promoter-TSS (NM_015102)	promoter-TSS (NM_015102)	-194	NPHP4	0.192713
chr1:9644892-9657445	chr1	9644892	9657445	+	intron (NM_001010866, intron 1 of 5)	intron (NM_001010866, intron 1 of 5)	2236	TMEM201	0.192713
chr17:7291161-7315501	chr17	7291161	7315501	+	intron (NR_037719, intron 2 of 9)	intron (NR_037719, intron 2 of 9)	4119	TMEM256-PLSCR3	0.192467
chr2:239137363-239156114	chr2	239137363	239156114	+	TTS (NM_018645)	TTS (NM_018645)	2027	HES6	0.192415
chr22:21831530-21859609	chr22	21831530	21859609	+	intron (NR_003700, intron 2 of 16)	intron (NR_003700, intron 2 of 16)	24110	TMEM191C	0.192359
chr7:99741281-99779810	chr7	99741281	99779810	+	intron (NM_024637, intron 3 of 3)	intron (NM_024637, intron 3 of 3)	-4201	C7orf43	0.192308
chr3:193976682-193997694	chr3	193976682	193997694	+	Intergenic	MIR|SINE|MIR	-19246	LINC02036	0.192194
chr3:195342508-195392006	chr3	195342508	195392006	+	Intergenic	Intergenic	11773	LOC105374297	0.192151
chr11:115369459-115379459	chr11	115369459	115379459	+	intron (NM_001098517, intron 1 of 8)	CpG	782	CADM1	0.191727
chr9:132399004-132411515	chr9	132399004	132411515	+	promoter-TSS (NM_017873)	promoter-TSS (NM_017873)	-811	ASB6	0.19172
chr8:143851518-143872265	chr8	143851518	143872265	+	Intergenic	L1MEc|LINE|L1	-2627	LYNX1	0.191695
chr1:7723288-7747587	chr1	7723288	7747587	+	intron (NM_001349614, intron 2 of 14)	L2a|LINE|L2	-4711	CAMTA1	0.191695
chr10:1080719-1107137	chr10	1080719	1107137	+	intron (NM_001317955, intron 2 of 5)	intron (NM_001317955, intron 2 of 5)	895	IDI1	0.191636
chr17:927939-974759	chr17	927939	974759	+	intron (NM_021962, intron 16 of 22)	intron (NM_021962, intron 16 of 22)	-16268	ABR	0.191555
chr5:213050-225563	chr5	213050	225563	+	intron (NM_004168, intron 1 of 14)	intron (NM_004168, intron 1 of 14)	968	SDHA	0.191417
chr18:77361611-77387541	chr18	77361611	77387541	+	Intergenic	Intergenic	35294	LOC284240	0.191399
chr17:79911625-79940956	chr17	79911625	79940956	+	Intergenic	AluSz|SINE|Alu	-7233	NOTUM	0.191399
chr6:86348151-86358151	chr6	86348151	86358151	+	promoter-TSS (NM_001159674)	promoter-TSS (NM_001159674)	-108	SYNCRIP	0.191335
chr16:3062581-3083128	chr16	3062581	3083128	+	TTS (NM_016639)	TTS (NM_016639)	-1166	THOC6	0.19127
chr7:104643971-104661418	chr7	104643971	104661418	+	non-coding (NR_024586, exon 1 of 1)	non-coding (NR_024586, exon 1 of 1)	1894	KMT2E-AS1	0.191006
chr4:57297234-57307234	chr4	57297234	57307234	+	promoter-TSS (NM_002703)	promoter-TSS (NM_002703)	-35	PAICS	0.190928
chr19:18609465-18639757	chr19	18609465	18639757	+	intron (NM_006532, intron 1 of 11)	AluY|SINE|Alu	8326	ELL	0.190907
chr8:101726776-101741889	chr8	101726776	101741889	+	promoter-TSS (NM_002568)	promoter-TSS (NM_002568)	-17	PABPC1	0.190907
chr3:9434608-9449611	chr3	9434608	9449611	+	intron (NM_001080517, intron 1 of 22)	intron (NM_001080517, intron 1 of 22)	2725	SETD5	0.190752
chr10:73589838-73639299	chr10	73589838	73639299	+	Intergenic	Intergenic	-3436	PSAP	0.190711
chr3:52304523-52354516	chr3	52304523	52354516	+	TTS (NR_026699)	TTS (NR_026699)	-1195	MIR135A1	0.190711
chr12:110144002-110183132	chr12	110144002	110183132	+	intron (NM_032829, intron 1 of 2)	intron (NM_032829, intron 1 of 2)	11380	FAM222A	0.190642
chr12:109116717-109132269	chr12	109116717	109132269	+	5' UTR (NM_001276471, exon 1 of 11)	5' UTR (NM_001276471, exon 1 of 11)	126	CORO1C	0.19052
chr13:101296031-101333521	chr13	101296031	101333521	+	intron (NM_001286453, intron 2 of 15)	MIRc|SINE|MIR	12413	TMTC4	0.19052
chr18:46441723-46487575	chr18	46441723	46487575	+	intron (NM_001190823, intron 1 of 1)	intron (NM_001190823, intron 1 of 1)	4528	SMAD7	0.190461
chr1:2567507-2636011	chr1	2567507	2636011	+	intron (NM_001242672, intron 4 of 6)	intron (NM_001242672, intron 4 of 6)	-37278	MMEL1	0.190441
chr2:24295596-24313630	chr2	24295596	24313630	+	intron (NM_001206802, intron 2 of 3)	AluY|SINE|Alu	2588	TP53I3	0.190417
chr8:127561878-127577041	chr8	127561878	127577041	+	exon (NM_174911, exon 2 of 2)	exon (NM_174911, exon 2 of 2)	1252	FAM84B	0.190417
chr8:145682296-145712766	chr8	145682296	145712766	+	exon (NM_145754, exon 14 of 17)	exon (NM_145754, exon 14 of 17)	4187	FOXH1	0.190417
chr21:47539990-47582532	chr21	47539990	47582532	+	intron (NM_206965, intron 10 of 13)	AluJo|SINE|Alu	-10028	FTCD-AS1	0.190409
chr16:22539781-22555111	chr16	22539781	22555111	+	exon (NM_001135865, exon 7 of 7)	exon (NM_001135865, exon 7 of 7)	-9573	LOC653786	0.190401
chr4:4476078-4489158	chr4	4476078	4489158	+	intron (NR_126434, intron 1 of 3)	intron (NR_126434, intron 1 of 3)	809	STX18-IT1	0.190401
chr1:249115556-249175827	chr1	249115556	249175827	+	intron (NM_001350073, intron 10 of 11)	L2a|LINE|L2	7434	ZNF692	0.190367
chr17:3560291-3587985	chr17	3560291	3587985	+	non-coding (NR_037928, exon 12 of 15)	non-coding (NR_037928, exon 12 of 15)	2121	EMC6	0.190305
chr9:43027904-43041182	chr9	43027904	43041182	+	Intergenic	HSAT5|Satellite|Satellite	-1231	LOC105379252	0.190233
chr3:38030770-38053199	chr3	38030770	38053199	+	intron (NM_015873, intron 10 of 18)	G-rich|Low_complexity|Low_complexity	6906	VILL	0.190222
chr17:61898038-61934197	chr17	61898038	61934197	+	promoter-TSS (NM_001330440)	promoter-TSS (NM_001330440)	-29	SMARCD2	0.190102
chr7:138140533-138153041	chr7	138140533	138153041	+	intron (NM_015905, intron 1 of 18)	LTR40a|LTR|ERVL	1708	TRIM24	0.190102
chr19:56105258-56122956	chr19	56105258	56122956	+	exon (NM_153219, exon 2 of 2)	exon (NM_153219, exon 2 of 2)	2401	ZNF524	0.189991
chr2:237066655-237088855	chr2	237066655	237088855	+	Intergenic	CpG-16120	-1103	GBX2	0.189928
chr9:45721591-45741705	chr9	45721591	45741705	+	Intergenic	SST1|Satellite|centr	289763	LOC107984035	0.189815
chr14:21528380-21546257	chr14	21528380	21546257	+	intron (NM_001282211, intron 1 of 14)	CpG	-1101	ARHGEF40	0.189795
chr16:89783953-89798996	chr16	89783953	89798996	+	intron (NR_110129, intron 4 of 10)	AluSg|SINE|Alu	3522	ZNF276	0.189795
chr11:547454-591937	chr11	547454	591937	+	Intergenic	Intergenic	-1238	MIR210HG	0.189795
chr18:60375628-60396166	chr18	60375628	60396166	+	intron (NM_194449, intron 1 of 16)	intron (NM_194449, intron 1 of 16)	3225	PHLPP1	0.189779
chr10:72441476-72453986	chr10	72441476	72453986	+	intron (NM_080722, intron 2 of 21)	SVA_F|Other|Other	15469	ADAMTS14	0.1897
chr11:3140154-3152687	chr11	3140154	3152687	+	intron (NM_001144063, intron 3 of 20)	intron (NM_001144063, intron 3 of 20)	40162	OSBPL5	0.1897
chr16:33306536-33319045	chr16	33306536	33319045	+	Intergenic	REP522|Satellite|telo	-14088	LOC390705	0.1897
chr9:95869541-95930475	chr9	95869541	95930475	+	Intergenic	Intergenic	-3438	NINJ1	0.189523
chr17:77763407-77795258	chr17	77763407	77795258	+	Intergenic	Intergenic	-8417	CBX8	0.189523
chr8:110341102-110353613	chr8	110341102	110353613	+	intron (NM_020189, intron 1 of 4)	intron (NM_020189, intron 1 of 4)	805	ENY2	0.189439
chr15:41181125-41240441	chr15	41181125	41240441	+	Intergenic	Intergenic	-10748	DLL4	0.189291
chr19:36227352-36255060	chr19	36227352	36255060	+	intron (NM_019104, intron 1 of 8)	intron (NM_019104, intron 1 of 8)	1944	LIN37	0.18926
chr1:155274523-155300690	chr1	155274523	155300690	+	non-coding (NR_145424, exon 6 of 6)	non-coding (NR_145424, exon 6 of 6)	-3034	RUSC1	0.189183
chr11:71493772-71515773	chr11	71493772	71515773	+	TTS (NR_073386)	TTS (NR_073386)	6215	FAM86C1	0.189164
chr12:124986639-125059111	chr12	124986639	125059111	+	intron (NM_001077261, intron 1 of 47)	intron (NM_001077261, intron 1 of 47)	29135	NCOR2	0.188998
chr4:49508109-49538166	chr4	49508109	49538166	+	Intergenic	L1PB|LINE|L1	534478	CWH43	0.188894
chr2:218695456-218710677	chr2	218695456	218710677	+	intron (NM_001308022, intron 16 of 30)	intron (NM_001308022, intron 16 of 30)	-4610	SNORA115	0.188864
chr12:132372666-132422150	chr12	132372666	132422150	+	intron (NM_003565, intron 13 of 27)	intron (NM_003565, intron 13 of 27)	-16337	PUS1	0.18884
chr3:39167839-39200174	chr3	39167839	39200174	+	3' UTR (NM_033027, exon 5 of 5)	3' UTR (NM_033027, exon 5 of 5)	4309	MIR6822	0.18884
chr22:39910848-39937678	chr22	39910848	39937678	+	TTS (NM_194326)	TTS (NM_194326)	4597	RPS19BP1	0.188789
chr2:153569485-153579485	chr2	153569485	153579485	+	promoter-TSS (NM_017892)	promoter-TSS (NM_017892)	41	PRPF40A	0.188789
chr8:22218974-22231477	chr8	22218974	22231477	+	5' UTR (NM_001135153, exon 1 of 9)	5' UTR (NM_001135153, exon 1 of 9)	188	SLC39A14	0.18874
chr6:3221011-3239314	chr6	3221011	3239314	+	Intergenic	Intergenic	-1475	LOC100422781	0.188737
chr15:70368261-70408959	chr15	70368261	70408959	+	intron (NM_001105192, intron 1 of 19)	CpG-8039	481	TLE3	0.188682
chr2:47222343-47248510	chr2	47222343	47248510	+	intron (NM_001288955, intron 9 of 18)	Charlie4z|DNA|hAT-Charlie	-66432	MCFD2	0.188535
chr1:46701129-46718942	chr1	46701129	46718942	+	Intergenic	AluJo|SINE|Alu	-3332	RAD54L	0.188535
chr17:7131513-7163501	chr17	7131513	7163501	+	exon (NM_015343, exon 9 of 9)	exon (NM_015343, exon 9 of 9)	-1754	GABARAP	0.188494
chr1:156688152-156727496	chr1	156688152	156727496	+	exon (NM_024540, exon 4 of 6)	exon (NM_024540, exon 4 of 6)	3099	MRPL24	0.188464
chr1:156444712-156486742	chr1	156444712	156486742	+	intron (NM_005920, intron 1 of 11)	intron (NM_005920, intron 1 of 11)	4907	MEF2D	0.188412
chr5:11377584-11393450	chr5	11377584	11393450	+	intron (NM_001288715, intron 5 of 20)	CpG-20575	203512	CTNND2	0.188378
chr11:117085428-117109450	chr11	117085428	117109450	+	intron (NM_004716, intron 5 of 16)	intron (NM_004716, intron 5 of 16)	5802	PCSK7	0.188359
chr17:75414571-75454539	chr17	75414571	75454539	+	intron (NM_001293696, intron 1 of 9)	MLT1D|LTR|ERVL-MaLR	-12058	SEPT9	0.188219
chr11:63926593-63960661	chr11	63926593	63960661	+	Intergenic	AluSx|SINE|Alu	-9117	STIP1	0.188184
chr19:4052079-4072389	chr19	4052079	4072389	+	intron (NM_015898, intron 1 of 2)	intron (NM_015898, intron 1 of 2)	3293	ZBTB7A	0.188096
chr19:30385806-30395806	chr19	30385806	30395806	+	Intergenic	SVA_F|Other|Other	-23745	URI1	0.188048
chr8:601171-632529	chr8	601171	632529	+	intron (NM_207332, intron 5 of 5)	intron (NM_207332, intron 5 of 5)	64389	ERICH1	0.188048
chr7:2264220-2316723	chr7	2264220	2316723	+	TTS (NM_013321)	TTS (NM_013321)	6741	MIR6836	0.18792
chr11:63797523-63852521	chr11	63797523	63852521	+	intron (NM_014067, intron 3 of 10)	MIRc|SINE|MIR	-46340	FLRT1	0.187665
chr8:38084270-38094270	chr8	38084270	38094270	+	promoter-TSS (NM_001164232)	promoter-TSS (NM_001164232)	-201	DDHD2	0.187645
chr13:107179382-107192331	chr13	107179382	107192331	+	intron (NM_004093, intron 1 of 4)	intron (NM_004093, intron 1 of 4)	1532	EFNB2	0.187645
chr20:62911062-62926306	chr20	62911062	62926306	+	Intergenic	(TTAGGG)n|Simple_repeat|Simple_repeat	-3054	LINC00266-1	0.187645
chr19:41070892-41088798	chr19	41070892	41088798	+	intron (NM_020971, intron 35 of 35)	AluY|SINE|Alu	-2912	SHKBP1	0.187645
chr17:39841319-39874570	chr17	39841319	39874570	+	Intergenic	AluSx|SINE|Alu	-10634	GAST	0.187601
chr1:234850202-234867090	chr1	234850202	234867090	+	Intergenic	Intergenic	-1143	LINC01132	0.187519
chr6:41690121-41712148	chr6	41690121	41712148	+	intron (NM_007162, intron 1 of 9)	intron (NM_007162, intron 1 of 9)	1005	TFEB	0.187483
chr17:75947416-75962672	chr17	75947416	75962672	+	Intergenic	CpG	-45274	TNRC6C	0.187306
chr1:110876728-110886728	chr1	110876728	110886728	+	promoter-TSS (NM_022768)	promoter-TSS (NM_022768)	65	RBM15-AS1	0.187306
chr5:70010834-70023357	chr5	70010834	70023357	+	intron (NR_146391, intron 1 of 10).2	L1PA16|LINE|L1	1479	LOC653080	0.18715
chr6:132443573-132459530	chr6	132443573	132459530	+	Intergenic	MIR3|SINE|MIR	-3567	LINC01013	0.187076
chr19:20254352-20266981	chr19	20254352	20266981	+	Intergenic	SVA_F|Other|Other	-17357	ZNF486	0.187076
chr16:32309419-32331239	chr16	32309419	32331239	+	Intergenic	AluJo|SINE|Alu	-19027	LOC390705	0.187076
chr16:1551078-1563664	chr16	1551078	1563664	+	exon (NM_016111, exon 19 of 21)	exon (NM_016111, exon 19 of 21)	14019	TELO2	0.187076
chr20:17982962-17998289	chr20	17982962	17998289	+	Intergenic	SVA_D|Other|Other	-40991	SNX5	0.187076
chr5:169945533-169955533	chr5	169945533	169955533	+	intron (NM_014592, intron 1 of 7)	intron (NM_014592, intron 1 of 7)	19493	KCNIP1	0.187076
chr7:106804661-106817171	chr7	106804661	106817171	+	intron (NM_012257, intron 1 of 10)	intron (NM_012257, intron 1 of 10)	1456	HBP1	0.187075
chr3:114861335-114871335	chr3	114861335	114871335	+	promoter-TSS (NM_001348801)	promoter-TSS (NM_001348801)	-208	ZBTB20	0.186958
chr14:105202272-105225567	chr14	105202272	105225567	+	TTS (NM_152328)	TTS (NM_152328)	-5551	SIVA1	0.186935
chr7:1059276-1135027	chr7	1059276	1135027	+	5' UTR (NM_138445, exon 2 of 2)	5' UTR (NM_138445, exon 2 of 2)	2240	GPR146	0.186906
chr16:58051295-58073953	chr16	58051295	58073953	+	intron (NM_002428, intron 1 of 9)	intron (NM_002428, intron 1 of 9)	3154	MMP15	0.186882
chr5:69876354-69886354	chr5	69876354	69886354	+	intron (NR_034021, intron 1 of 10)	LTR12E|LTR|ERV1	195	SMA5	0.186882
chr21:44733899-44768813	chr21	44733899	44768813	+	intron (NR_103713, intron 1 of 2)	intron (NR_103713, intron 1 of 2)	563	LINC00322	0.186824
chr1:52339034-52349034	chr1	52339034	52349034	+	promoter-TSS (NM_001242361)	promoter-TSS (NM_001242361)	-322	NRDC	0.186824
chr4:83703747-83725278	chr4	83703747	83725278	+	intron (NM_001037582, intron 1 of 4)	intron (NM_001037582, intron 1 of 4)	5498	SCD5	0.186824
chr22:30809918-30830401	chr22	30809918	30830401	+	3' UTR (NM_012429, exon 12 of 12)	3' UTR (NM_012429, exon 12 of 12)	-1452	MTFP1	0.186814
chr16:30373926-30397577	chr16	30373926	30397577	+	promoter-TSS (NM_013292)	promoter-TSS (NM_013292)	-347	MYLPF	0.186732
chr15:100462745-100472745	chr15	100462745	100472745	+	Intergenic	G-rich|Low_complexity|Low_complexity	120517	LOC400464	0.186683
chr21:35009490-35019490	chr21	35009490	35019490	+	promoter-TSS (NM_001331012)	promoter-TSS (NM_001331012)	-216	ITSN1	0.186683
chr9:139631189-139643765	chr9	139631189	139643765	+	promoter-TSS (NM_001001712)	promoter-TSS (NM_001001712)	-66	LCN10	0.186683
chrX:30615507-30625507	chrX	30615507	30625507	+	Intergenic	SVA_F|Other|Other	-24474	CXorf21	0.186683
chr7:4012052-4022052	chr7	4012052	4022052	+	intron (NM_152744, intron 13 of 44)	intron (NM_152744, intron 13 of 44)	-152265	SDK1	0.186683
chr11:6618949-6657168	chr11	6618949	6657168	+	exon (NM_000391, exon 7 of 13)	exon (NM_000391, exon 7 of 13)	2634	TPP1	0.186677
chr19:9926294-9954357	chr19	9926294	9954357	+	intron (NM_001048241, intron 4 of 4)	AluSq|SINE|Alu	1757	UBL5	0.186677
chr6:4130593-4140593	chr6	4130593	4140593	+	promoter-TSS (NR_103764)	promoter-TSS (NR_103764)	109	ECI2	0.186623
chr4:76640307-76656418	chr4	76640307	76656418	+	Intergenic	L2c|LINE|L2	-1344	USO1	0.186623
chr3:48091561-48106687	chr3	48091561	48106687	+	intron (NM_030885, intron 1 of 3)	intron (NM_030885, intron 1 of 3)	31645	MAP4	0.18659
chr10:88983485-88998676	chr10	88983485	88998676	+	intron (NM_001099338, intron 3 of 6)	intron (NM_001099338, intron 3 of 6)	5875	NUTM2A	0.18659
chr9:136732650-136745173	chr9	136732650	136745173	+	intron (NM_003371, intron 2 of 26)	MIR3|SINE|MIR	118535	VAV2	0.18659
chr10:81599409-81615306	chr10	81599409	81615306	+	intron (NM_001355263, intron 3 of 6)	intron (NM_001355263, intron 3 of 6)	6243	NUTM2E	0.18659
chr2:3179598-3194668	chr2	3179598	3194668	+	Intergenic	(CCCA)n|Simple_repeat|Simple_repeat	-57335	LINC01250	0.18659
chr10:94430486-94440486	chr10	94430486	94440486	+	Intergenic	SVA_F|Other|Other	-14195	HHEX	0.18659
chr10:81133823-81185089	chr10	81133823	81185089	+	intron (NM_153367, intron 2 of 3)	intron (NM_153367, intron 2 of 3)	45927	ZCCHC24	0.186427
chr21:46885611-46935949	chr21	46885611	46935949	+	exon (NM_130444, exon 20 of 42)	exon (NM_130444, exon 20 of 42)	12600	MIR6815	0.186425
chr2:241838219-241865408	chr2	241838219	241865408	+	intron (NM_001351305, intron 1 of 31)	MER21C|LTR|ERVL	5882	CROCC2	0.186425
chr3:48686170-48707529	chr3	48686170	48707529	+	exon (NM_001407, exon 1 of 35)	exon (NM_001407, exon 1 of 35)	3499	CELSR3	0.186362
chr19:50265392-50278011	chr19	50265392	50278011	+	intron (NM_014203, intron 1 of 23)	MIRb|SINE|MIR	1521	AP2A1	0.186249
chr17:56586680-56619178	chr17	56586680	56619178	+	intron (NM_001198713, intron 4 of 11)	intron (NM_001198713, intron 4 of 11)	2479	SEPT4	0.186195
chr7:144026-154026	chr7	144026	154026	+	promoter-TSS (NR_108064)	promoter-TSS (NR_108064)	412	LOC102723672	0.186116
chr2:208485326-208497832	chr2	208485326	208497832	+	promoter-TSS (NM_001330134)	promoter-TSS (NM_001330134)	-802	METTL21A	0.186088
chr15:20431397-20518737	chr15	20431397	20518737	+	Intergenic	AluJb|SINE|Alu	-12930	CHEK2P2	0.186088
chr1:46147614-46157614	chr1	46147614	46157614	+	promoter-TSS (NM_021639)	promoter-TSS (NM_021639)	-312	GPBP1L1	0.186088
chr10:81192500-81211590	chr10	81192500	81211590	+	intron (NM_153367, intron 1 of 3)	intron (NM_153367, intron 1 of 3)	3338	ZCCHC24	0.186053
chr19:10671073-10694899	chr19	10671073	10694899	+	TTS (NM_001300887)	TTS (NM_001300887)	-3331	CDKN2D	0.185929
chr4:2530446-2543152	chr4	2530446	2543152	+	Intergenic	Intergenic	65619	RNF4	0.185878
chr17:18078784-18094832	chr17	18078784	18094832	+	promoter-TSS (NM_017758)	promoter-TSS (NM_017758)	-59	ALKBH5	0.185854
chr17:6906649-6955615	chr17	6906649	6955615	+	3' UTR (NM_181844, exon 9 of 9)	3' UTR (NM_181844, exon 9 of 9)	4763	BCL6B	0.18585
chr2:87298480-87308480	chr2	87298480	87308480	+	promoter-TSS (NR_026846)	promoter-TSS (NR_026846)	56	LOC285074	0.185805
chr7:2484406-2524831	chr7	2484406	2524831	+	Intergenic	L1M4|LINE|L1	11399	GRIFIN	0.185769
chr8:145432920-145455010	chr8	145432920	145455010	+	Intergenic	Intergenic	6085	HGH1	0.18573
chr11:118950337-118985229	chr11	118950337	118985229	+	intron (NM_001382, intron 8 of 8)	intron (NM_001382, intron 8 of 8)	-1606	H2AFX	0.185671
chr19:49114077-49154234	chr19	49114077	49154234	+	TTS (NM_001243876)	TTS (NM_001243876)	5946	SPHK2	0.185671
chr12:57065189-57089078	chr12	57065189	57089078	+	intron (NM_001282601, intron 1 of 6)	AluSp|SINE|Alu	4648	PTGES3	0.185664
chr1:26214214-26239655	chr1	26214214	26239655	+	3' UTR (NM_005563, exon 5 of 5)	3' UTR (NM_005563, exon 5 of 5)	5710	STMN1	0.18556
chr8:145485855-145506454	chr8	145485855	145506454	+	intron (NM_015201, intron 3 of 15)	intron (NM_015201, intron 3 of 15)	5607	SCX	0.18556
chr6:20397518-20410040	chr6	20397518	20410040	+	promoter-TSS (NM_001243076)	promoter-TSS (NM_001243076)	-131	E2F3	0.185486
chr5:92903525-92928366	chr5	92903525	92928366	+	intron (NR_109818, intron 1 of 6)	CpG	1081	NR2F1-AS1	0.185486
chr6:11198388-11239405	chr6	11198388	11239405	+	intron (NM_001142393, intron 2 of 7)	intron (NM_001142393, intron 2 of 7)	14019	NEDD9	0.185455
chr11:31825866-31846808	chr11	31825866	31846808	+	intron (NM_001258462, intron 1 of 13)	CpG-3993	-1777	PAX6-AS1	0.185411
chr15:45473580-45502316	chr15	45473580	45502316	+	intron (NM_138356, intron 2 of 7)	intron (NM_138356, intron 2 of 7)	5425	SHF	0.1854
chr11:63989611-64026356	chr11	63989611	64026356	+	promoter-TSS (NM_001135208)	promoter-TSS (NM_001135208)	-430	FKBP2	0.185306
chr1:235663042-235675542	chr1	235663042	235675542	+	Intergenic	AluSx1|SINE|Alu	-1511	B3GALNT2	0.18509
chr9:131116466-131162905	chr9	131116466	131162905	+	intron (NM_001265582, intron 1 of 2)	AluSx|SINE|Alu	6087	URM1	0.185001
chr3:197821340-197839060	chr3	197821340	197839060	+	Intergenic	Intergenic	-22658	ANKRD18DP	0.184943
chr3:31569014-31579014	chr3	31569014	31579014	+	promoter-TSS (NM_178862)	promoter-TSS (NM_178862)	21	STT3B	0.184775
chr8:145316546-145334825	chr8	145316546	145334825	+	Intergenic	Intergenic	4224	SCX	0.184768
chr8:144387318-144406228	chr8	144387318	144406228	+	intron (NM_001258446, intron 13 of 14)	AluSz|SINE|Alu	20288	TOP1MT	0.18476
chr1:201219864-201239402	chr1	201219864	201239402	+	Intergenic	Intergenic	-22947	PKP1	0.18476
chr12:104130681-104143361	chr12	104130681	104143361	+	intron (NM_017564, intron 56 of 68)	AluSp|SINE|Alu	97954	NT5DC3	0.18476
chr12:100683270-100693270	chr12	100683270	100693270	+	intron (NM_001330253, intron 3 of 18)	SVA_D|Other|Other	27108	SCYL2	0.18476
chr17:79163560-79180061	chr17	79163560	79180061	+	intron (NM_001009811, intron 12 of 24)	intron (NM_001009811, intron 12 of 24)	24979	CEP131	0.18476
chr15:21214107-21224107	chr15	21214107	21224107	+	intron (NR_145444, intron 1 of 3)	intron (NR_145444, intron 1 of 3)	10501	FAM30C	0.18476
chr19:2008428-2075764	chr19	2008428	2075764	+	intron (NM_199054, intron 10 of 13)	CpG-12352	9147	MKNK2	0.184744
chr21:11157438-11190707	chr21	11157438	11190707	+	Intergenic	L1MA6|LINE|L1	-75135	BAGE	0.184721
chr1:24964291-24974291	chr1	24964291	24974291	+	promoter-TSS (NM_005839)	promoter-TSS (NM_005839)	-303	SRRM1	0.184697
chr19:27730549-27775364	chr19	27730549	27775364	+	Intergenic	ALR/Alpha|Satellite|centr	-531383	LOC101927151	0.184691
chr22:37996648-38043227	chr22	37996648	38043227	+	intron (NM_001001560, intron 9 of 14)	MIRb|SINE|MIR	14890	GGA1	0.184679
chr14:39634875-39650227	chr14	39634875	39650227	+	Intergenic	AluJr|SINE|Alu	-1836	PNN	0.184593
chr17:73678883-73702445	chr17	73678883	73702445	+	intron (NM_001301855, intron 5 of 11)	intron (NM_001301855, intron 5 of 11)	-26744	ITGB4	0.184593
chr19:46179271-46203702	chr19	46179271	46203702	+	intron (NM_004597, intron 3 of 3)	AluSz6|SINE|Alu	3764	SNRPD2	0.184586
chr7:86776686-86786686	chr7	86776686	86786686	+	promoter-TSS (NM_001142327)	promoter-TSS (NM_001142327)	9	DMTF1	0.184586
chr2:73280132-73320888	chr2	73280132	73320888	+	TTS (NM_015470)	TTS (NM_015470)	-1545	SFXN5	0.184574
chr2:121827599-121840101	chr2	121827599	121840101	+	Intergenic	L2c|LINE|L2	208928	TFCP2L1	0.184422
chr1:2684327-2699349	chr1	2684327	2699349	+	intron (NM_001242672, intron 4 of 6)	intron (NM_001242672, intron 4 of 6)	14392	TTC34	0.184391
chr9:140469100-140519613	chr9	140469100	140519613	+	Intergenic	AluSg4|SINE|Alu	-5736	ARRDC1	0.184147
chr8:7567320-7633198	chr8	7567320	7633198	+	Intergenic	LTR5A|LTR|ERVK	-26847	FAM90A10P	0.184072
chr8:124423719-124436260	chr8	124423719	124436260	+	intron (NM_018024, intron 1 of 5)	intron (NM_018024, intron 1 of 5)	1024	WDYHV1	0.184046
chr3:40488442-40503749	chr3	40488442	40503749	+	Intergenic	Intergenic	-1296	ENTPD3-AS1	0.184007
chr17:48163435-48262707	chr17	48163435	48262707	+	intron (NM_032595, intron 10 of 11)	intron (NM_032595, intron 10 of 11)	-5825	SAMD14	0.183989
chr17:7207459-7240094	chr17	7207459	7240094	+	intron (NM_001005408, intron 21 of 28)	L2b|LINE|L2	-5118	GPS2	0.183769
chr14:50079851-50108292	chr14	50079851	50108292	+	intron (NM_001083908, intron 1 of 1)	intron (NM_001083908, intron 1 of 1)	6582	MGAT2	0.183765
chr3:48501519-48526731	chr3	48501519	48526731	+	intron (NM_001272066, intron 3 of 5)	intron (NM_001272066, intron 3 of 5)	617	SHISA5	0.183573
chr15:82642055-82652055	chr15	82642055	82652055	+	promoter-TSS (NR_004847)	promoter-TSS (NR_004847)	-299	UBE2Q2P2	0.183465
chr19:51156619-51169169	chr19	51156619	51169169	+	TTS (NM_001195076)	TTS (NM_001195076)	10192	C19orf81	0.183317
chr19:13933239-13982446	chr19	13933239	13982446	+	Intergenic	Intergenic	-10369	MIR23A	0.18318
chr20:25820627-25854034	chr20	25820627	25854034	+	Intergenic	SST1|Satellite|centr	-2673	LOC101926935	0.18318
chr4:1195399-1210723	chr4	1195399	1210723	+	promoter-TSS (NM_001199021)	promoter-TSS (NM_001199021)	-311	LOC100130872	0.183139
chr19:55671679-55684281	chr19	55671679	55684281	+	exon (NM_001256714, exon 1 of 12)	exon (NM_001256714, exon 1 of 12)	110	DNAAF3	0.183139
chr2:90407015-90422370	chr2	90407015	90422370	+	Intergenic	Intergenic	1302808	MIR4436A	0.183139
chr20:45030748-45043251	chr20	45030748	45043251	+	intron (NR_146919, intron 1 of 3)	MLT1N2|LTR|ERVL-MaLR	-1309	ELMO2	0.183053
chr1:184719024-184729024	chr1	184719024	184729024	+	promoter-TSS (NR_135118)	promoter-TSS (NR_135118)	17	EDEM3	0.182982
chr8:80669119-80687011	chr8	80669119	80687011	+	intron (NM_001040708, intron 4 of 4)	intron (NM_001040708, intron 4 of 4)	645	HEY1	0.182982
chr2:2837188-2860523	chr2	2837188	2860523	+	Intergenic	THE1D|LTR|ERVL-MaLR	280943	LINC01250	0.182971
chr11:905177-935203	chr11	905177	935203	+	Intergenic	Intergenic	-5132	CHID1	0.18296
chr9:67012468-67051193	chr9	67012468	67051193	+	promoter-TSS (NR_135597).2	promoter-TSS (NR_135597).2	242	LOC286297	0.18296
chr8:12061835-12077831	chr8	12061835	12077831	+	Intergenic	Intergenic	-18191	FAM86B2	0.182913
chr16:46886177-46896177	chr16	46886177	46896177	+	Intergenic	Intergenic	-25858	C16orf87	0.182913
chr9:100737668-100752786	chr9	100737668	100752786	+	promoter-TSS (NM_006401)	promoter-TSS (NM_006401)	-262	ANP32B	0.182883
chr22:41678521-41703861	chr22	41678521	41703861	+	intron (NM_001317930, intron 1 of 15)	SVA_D|Other|Other	-6316	ZC3H7B	0.182755
chr19:11583483-11599168	chr19	11583483	11599168	+	intron (NM_032281, intron 1 of 6)	CpG	478	ELAVL3	0.182755
chr12:133651984-133661984	chr12	133651984	133661984	+	5' UTR (NM_003440, exon 1 of 5)	5' UTR (NM_003440, exon 1 of 5)	195	ZNF140	0.182717
chr18:60638555-60656367	chr18	60638555	60656367	+	3' UTR (NM_194449, exon 17 of 17)	3' UTR (NM_194449, exon 17 of 17)	264789	PHLPP1	0.182716
chr10:11318515-11331029	chr10	11318515	11331029	+	intron (NM_001025076, intron 8 of 14)	MIR|SINE|MIR	61901	CELF2-AS1	0.182716
chr5:2732942-2746866	chr5	2732942	2746866	+	Intergenic	CpG	11865	IRX2	0.182716
chr5:108672964-108682964	chr5	108672964	108682964	+	intron (NM_014819, intron 9 of 9)	SVA_F|Other|Other	-15894	LOC285638	0.182716
chr5:1414488-1424488	chr5	1414488	1424488	+	intron (NM_001044, intron 6 of 14)	intron (NM_001044, intron 6 of 14)	26055	SLC6A3	0.182716
chr19:11540605-11553112	chr19	11540605	11553112	+	promoter-TSS (NM_001302454)	promoter-TSS (NM_001302454)	-255	CCDC151	0.182484
chr3:14162082-14174598	chr3	14162082	14174598	+	intron (NM_024334, intron 1 of 11)	intron (NM_024334, intron 1 of 11)	1900	TMEM43	0.182448
chr22:50957843-50978116	chr22	50957843	50978116	+	TTS (NM_001014440)	TTS (NM_001014440)	535	TYMP	0.182417
chr7:20365412-20377919	chr7	20365412	20377919	+	promoter-TSS (NR_110119)	promoter-TSS (NR_110119)	-280	LOC101927811	0.182417
chr19:40608667-40629492	chr19	40608667	40629492	+	Intergenic	MER101-int|LTR|ERV1	-22234	ZNF780A	0.182366
chr2:25493278-25540315	chr2	25493278	25540315	+	intron (NM_175629, intron 3 of 22)	AluSz6|SINE|Alu	34794	MIR1301	0.182366
chr9:8070-35354	chr9	8070	35354	+	intron (NM_182905, intron 2 of 10)	intron (NM_182905, intron 2 of 10)	8027	WASHC1	0.182179
chr11:7529931-7539931	chr11	7529931	7539931	+	promoter-TSS (NM_001351856)	promoter-TSS (NM_001351856)	-65	PPFIBP2	0.182179
chr9:42842116-42878497	chr9	42842116	42878497	+	intron (NR_026558, intron 2 of 3)	L2a|LINE|L2	-1221	LOC286297	0.182179
chr6:15239755-15257316	chr6	15239755	15257316	+	promoter-TSS (NM_001267040)	promoter-TSS (NM_001267040)	392	JARID2-AS1	0.182118
chr11:67133015-67220761	chr11	67133015	67220761	+	non-coding (NR_046266, exon 9 of 9)	non-coding (NR_046266, exon 9 of 9)	5441	TBC1D10C	0.182063
chr19:13158766-13235925	chr19	13158766	13235925	+	intron (NM_001271044, intron 8 of 9)	intron (NM_001271044, intron 8 of 9)	16629	LYL1	0.181981
chr15:31584539-31605552	chr15	31584539	31605552	+	Intergenic	Intergenic	-24013	KLF13	0.181972
chr15:28312969-28322969	chr15	28312969	28322969	+	intron (NM_000275, intron 2 of 23)	L1PA16|LINE|L1	26489	OCA2	0.181879
chr5:138389776-138399776	chr5	138389776	138399776	+	intron (NM_001037633, intron 4 of 10)	(TA)n|Simple_repeat|Simple_repeat	139289	SIL1	0.181879
chr6:26150829-26226769	chr6	26150829	26226769	+	TTS (NM_003539)	TTS (NM_003539)	505	HIST1H4D	0.181877
chr8:38233960-38248975	chr8	38233960	38248975	+	Intergenic	Intergenic	-1677	NSD3	0.181859
chr3:127086351-127096351	chr3	127086351	127096351	+	intron (NR_110147, intron 1 of 4)	intron (NR_110147, intron 1 of 4)	18162	LINC02016	0.181798
chrX:471060-481060	chrX	471060	481060	+	Intergenic	Intergenic	-109019	SHOX	0.181798
chr8:143613026-143630952	chr8	143613026	143630952	+	intron (NM_001702, intron 26 of 29)	intron (NM_001702, intron 26 of 29)	73844	ARC	0.181798
chr19:14599315-14662196	chr19	14599315	14662196	+	intron (NM_001313964, intron 2 of 3)	intron (NM_001313964, intron 2 of 3)	-1384	DNAJB1	0.181793
chr17:1521001-1559984	chr17	1521001	1559984	+	intron (NR_102409, intron 8 of 10)	L2c|LINE|L2	-8312	SLC43A2	0.181787
chr10:103108709-103130616	chr10	103108709	103130616	+	intron (NM_003939, intron 1 of 13)	intron (NM_003939, intron 1 of 13)	5872	BTRC	0.181787
chr2:220067332-220101393	chr2	220067332	220101393	+	promoter-TSS (NM_001349828)	promoter-TSS (NM_001349828)	-623	ABCB6	0.181787
chr17:7472831-7500016	chr17	7472831	7500016	+	promoter-TSS (NM_004870)	promoter-TSS (NM_004870)	413	LOC100996842	0.181717
chr9:95503886-95534217	chr9	95503886	95534217	+	intron (NM_001003800, intron 1 of 6)	AluSg|SINE|Alu	8032	BICD2	0.181616
chr8:145529943-145567655	chr8	145529943	145567655	+	intron (NM_012079, intron 1 of 16)	intron (NM_012079, intron 1 of 16)	1783	DGAT1	0.181607
chr6:19830911-19851619	chr6	19830911	19851619	+	3' UTR (NM_001546, exon 3 of 3)	3' UTR (NM_001546, exon 3 of 3)	3664	ID4	0.181519
chr1:65881147-65891147	chr1	65881147	65891147	+	promoter-TSS (NM_001198681)	promoter-TSS (NM_001198681)	16	LEPROT	0.181501
chr1:33800839-33820755	chr1	33800839	33820755	+	intron (NM_198040, intron 8 of 13)	intron (NM_198040, intron 8 of 13)	4702	PHC2	0.181501
chr2:222432680-222442680	chr2	222432680	222442680	+	promoter-TSS (NM_004438)	promoter-TSS (NM_004438)	-602	EPHA4	0.181501
chr17:4863138-4878149	chr17	4863138	4878149	+	TTS (NM_001171166)	TTS (NM_001171166)	489	SPAG7	0.181271
chr5:1266636-1297070	chr5	1266636	1297070	+	intron (NR_149162, intron 3 of 12)	intron (NR_149162, intron 3 of 12)	13309	TERT	0.181261
chr2:232324702-232337207	chr2	232324702	232337207	+	Intergenic	MIR|SINE|MIR	-1749	NCL	0.181245
chr19:51218901-51234713	chr19	51218901	51234713	+	exon (NM_002975, exon 1 of 4)	exon (NM_002975, exon 1 of 4)	202	CLEC11A	0.181129
chr19:2450655-2501963	chr19	2450655	2501963	+	5' UTR (NM_015675, exon 1 of 4)	5' UTR (NM_015675, exon 1 of 4)	186	GADD45B	0.181043
chr9:73019992-73043507	chr9	73019992	73043507	+	Intergenic	Intergenic	-2176	KLF9	0.180991
chr19:36754108-36805002	chr19	36754108	36805002	+	Intergenic	SST1|Satellite|centr	-22690	LOC100134317	0.180961
chr5:34177307-34199125	chr5	34177307	34199125	+	intron (NR_146599, intron 2 of 11)	THE1B-int|LTR|ERVL-MaLR	56613	C1QTNF3	0.180947
chr1:27105880-27136054	chr1	27105880	27136054	+	exon (NM_001202554, exon 3 of 4)	exon (NM_001202554, exon 3 of 4)	6288	PIGV	0.180947
chr3:75704141-75730385	chr3	75704141	75730385	+	TTS (NR_037925)	TTS (NR_037925)	3782	FRG2EP	0.180947
chr2:241184781-241199852	chr2	241184781	241199852	+	Intergenic	Intergenic	-112243	OTOS	0.180934
chr3:48439497-48495295	chr3	48439497	48495295	+	intron (NM_001130082, intron 1 of 37)	(CA)n|Simple_repeat|Simple_repeat	3476	PLXNB1	0.180894
chr16:30400995-30445768	chr16	30400995	30445768	+	intron (NM_016643, intron 2 of 2)	L2|LINE|L2	4646	ZNF771	0.18083
chr1:155155998-155173785	chr1	155155998	155173785	+	promoter-TSS (NR_030281)	promoter-TSS (NR_030281)	-77	MIR92B	0.18083
chr11:58338698-58351431	chr11	58338698	58351431	+	intron (NM_001143995, intron 1 of 8)	intron (NM_001143995, intron 1 of 8)	648	LPXN	0.18083
chr9:116343714-116365792	chr9	116343714	116365792	+	intron (NM_130795, intron 12 of 15)	intron (NM_130795, intron 12 of 15)	-1447	RGS3	0.180616
chr13:100598447-100652026	chr13	100598447	100652026	+	Intergenic	Intergenic	-1073	ZIC5	0.180598
chr10:104255319-104270364	chr10	104255319	104270364	+	promoter-TSS (NM_016169)	promoter-TSS (NM_016169)	-329	ACTR1A	0.180554
chr5:254506-280046	chr5	254506	280046	+	Intergenic	Intergenic	4363	HRAT5	0.180543
chr10:88465806-88478327	chr10	88465806	88478327	+	intron (NM_001080114, intron 8 of 12)	intron (NM_001080114, intron 8 of 12)	43640	LDB3	0.180543
chr11:124604298-124638270	chr11	124604298	124638270	+	intron (NM_001329920, intron 2 of 5)	intron (NM_001329920, intron 2 of 5)	884	VSIG2	0.180543
chr4:113147915-113157915	chr4	113147915	113157915	+	promoter-TSS (NM_018569)	promoter-TSS (NM_018569)	20	AP1AR	0.180481
chr1:23852941-23902308	chr1	23852941	23902308	+	Intergenic	MIRb|SINE|MIR	8661	ID3	0.180481
chr2:27575480-27608450	chr2	27575480	27608450	+	exon (NM_001318966, exon 4 of 13)	exon (NM_001318966, exon 4 of 13)	954	EIF2B4	0.180413
chr19:18998438-19019337	chr19	18998438	19019337	+	Intergenic	AluSx1|SINE|Alu	-1351	CERS1	0.180346
chr1:1305468-1317981	chr1	1305468	1317981	+	promoter-TSS (NM_017900)	promoter-TSS (NM_017900)	-906	AURKAIP1	0.180329
chr5:1494421-1529099	chr5	1494421	1529099	+	promoter-TSS (NR_106723)	promoter-TSS (NR_106723)	-789	MIR6075	0.180329
chr1:17017630-17043463	chr1	17017630	17043463	+	non-coding (NR_026567, exon 5 of 11)	non-coding (NR_026567, exon 5 of 11)	16106	ESPNP	0.180323
chr1:155015000-155071722	chr1	155015000	155071722	+	Intergenic	Intergenic	-6894	DCST1-AS1	0.180139
chr19:50136031-50151809	chr19	50136031	50151809	+	promoter-TSS (NM_006270)	promoter-TSS (NM_006270)	-520	RRAS	0.180084
chr16:33775766-33810710	chr16	33775766	33810710	+	Intergenic	Intergenic	221394	ENPP7P13	0.180018
chr1:89453004-89463004	chr1	89453004	89463004	+	intron (NM_001008661, intron 1 of 13)	intron (NM_001008661, intron 1 of 13)	427	KYAT3	0.179983
chr1:908954-977438	chr1	908954	977438	+	Intergenic	AluYa5|SINE|Alu	-5651	ISG15	0.179888
chr7:158783667-158827989	chr7	158783667	158827989	+	intron (NR_024394, intron 1 of 4)	intron (NR_024394, intron 1 of 4)	4783	LINC00689	0.179703
chr1:36685268-36697777	chr1	36685268	36697777	+	intron (NM_001321471, intron 2 of 12)	intron (NM_001321471, intron 2 of 12)	1505	THRAP3	0.179703
chr5:139137206-139192484	chr5	139137206	139192484	+	Intergenic	AluSx|SINE|Alu	-10561	PSD2	0.17965
chr6:34018934-34041406	chr6	34018934	34041406	+	intron (NM_001282847, intron 2 of 9)	MIR|SINE|MIR	43589	GRM4	0.179623
chr1:154813602-154826115	chr1	154813602	154826115	+	intron (NM_002249, intron 1 of 7)	intron (NM_002249, intron 1 of 7)	12480	KCNN3	0.179623
chr15:60652257-60669770	chr15	60652257	60669770	+	intron (NM_001002857, intron 4 of 13)	intron (NM_001002857, intron 4 of 13)	29172	ANXA2	0.179623
chr11:1707590-1720234	chr11	1707590	1720234	+	Intergenic	Intergenic	-4513	KRTAP5-6	0.179623
chr6:52374436-52389780	chr6	52374436	52389780	+	intron (NM_012288, intron 2 of 10)	MIR|SINE|MIR	59754	TRAM2	0.179623
chr17:7377688-7393839	chr17	7377688	7393839	+	exon (NM_001102614, exon 2 of 2)	exon (NM_001102614, exon 2 of 2)	1042	SLC35G6	0.179619
chr7:5451261-5474386	chr7	5451261	5474386	+	intron (NM_001080495, intron 1 of 29)	CpG-23978	354	TNRC18	0.179483
chr20:57221532-57234053	chr20	57221532	57234053	+	intron (NM_001134772, intron 1 of 7)	intron (NM_001134772, intron 1 of 7)	1483	STX16	0.179357
chr11:111597009-111612980	chr11	111597009	111612980	+	intron (NM_181699, intron 15 of 15)	intron (NM_181699, intron 15 of 15)	32175	PPP2R1B	0.179357
chr19:48008784-48024883	chr19	48008784	48024883	+	intron (NR_038456, intron 1 of 11)	intron (NR_038456, intron 1 of 11)	1682	NAPA	0.179357
chr2:20760831-20856399	chr2	20760831	20856399	+	Intergenic	Intergenic	-16307	HS1BP3-IT1	0.179357
chr22:20208047-20243088	chr22	20208047	20243088	+	Intergenic	Intergenic	11167	MIR1286	0.179288
chr17:43205775-43256290	chr17	43205775	43256290	+	Intergenic	AluJb|SINE|Alu	6348	HEXIM1	0.179282
chr8:143801310-143828362	chr8	143801310	143828362	+	intron (NM_016647, intron 1 of 1)	LTR10C|LTR|ERV1	6215	THEM6	0.179266
chr3:47012170-47056754	chr3	47012170	47056754	+	intron (NM_015175, intron 10 of 53)	intron (NM_015175, intron 10 of 53)	-10962	CCDC12	0.1792
chr8:134576013-134591147	chr8	134576013	134591147	+	intron (NM_003033, intron 1 of 8)	CpG	603	ST3GAL1	0.17914
chr9:6752992-6765496	chr9	6752992	6765496	+	intron (NM_001353999, intron 1 of 23)	intron (NM_001353999, intron 1 of 23)	1894	KDM4C	0.179131
chr19:17569655-17591533	chr19	17569655	17591533	+	promoter-TSS (NM_198580)	promoter-TSS (NM_198580)	-659	SLC27A1	0.179131
chr2:86942322-86954831	chr2	86942322	86954831	+	promoter-TSS (NM_001198954)	promoter-TSS (NM_001198954)	-331	RNF103-CHMP3	0.179019
chr7:150768958-150794508	chr7	150768958	150794508	+	Intergenic	AluSx1|SINE|Alu	-1113	TMUB1	0.179019
chr1:155173815-155186338	chr1	155173815	155186338	+	intron (NM_002455, intron 1 of 7)	MIRb|SINE|MIR	1586	MTX1	0.178994
chr10:80157383-80172837	chr10	80157383	80172837	+	Intergenic	Intergenic	138025	LINC00595	0.178787
chr22:16235436-16256056	chr22	16235436	16256056	+	Intergenic	Intergenic	-14457	LINC01297	0.178787
chr19:3328828-3381515	chr19	3328828	3381515	+	Intergenic	L1M5|LINE|L1	-4390	NFIC	0.178695
chr16:31448395-31490598	chr16	31448395	31490598	+	promoter-TSS (NM_001105247)	promoter-TSS (NM_001105247)	-98	ARMC5	0.178404
chr13:28189931-28202439	chr13	28189931	28202439	+	intron (NM_152705, intron 1 of 2)	CpG	269	POLR1D	0.178288
chr1:113238690-113267133	chr1	113238690	113267133	+	exon (NM_005167, exon 10 of 10)	exon (NM_005167, exon 10 of 10)	-2886	RHOC	0.178288
chr18:77497392-77517480	chr18	77497392	77517480	+	intron (NM_004715, intron 12 of 12)	intron (NM_004715, intron 12 of 12)	66006	CTDP1	0.178217
chr10:3143029-3158089	chr10	3143029	3158089	+	intron (NM_002627, intron 8 of 21)	intron (NM_002627, intron 8 of 21)	3758	PFKP	0.178217
chr3:197938048-197956118	chr3	197938048	197956118	+	non-coding (NR_146164, exon 18 of 18)	non-coding (NR_146164, exon 18 of 18)	67006	FAM157A	0.178217
chr9:45102610-45131223	chr9	45102610	45131223	+	Intergenic	L1M7|LINE|L1	-111626	LOC102723709	0.178217
chr10:98267810-98277810	chr10	98267810	98277810	+	intron (NM_012465, intron 1 of 20)	CpG	873	TLL2	0.178197
chr2:242786940-242831622	chr2	242786940	242831622	+	Intergenic	Intergenic	-2605	RTP5	0.178136
chr13:45146270-45156270	chr13	45146270	45156270	+	promoter-TSS (NM_183422)	promoter-TSS (NM_183422)	-569	TSC22D1	0.178083
chr16:848341-924734	chr16	848341	924734	+	Intergenic	L1MD|LINE|L1	31094	PRR25	0.178036
chr3:52246301-52286871	chr3	52246301	52286871	+	intron (NM_007284, intron 2 of 8)	intron (NM_007284, intron 2 of 8)	-6407	TLR9	0.177957
chr21:47387760-47426427	chr21	47387760	47426427	+	intron (NM_001848, intron 6 of 34)	intron (NM_001848, intron 6 of 34)	5430	COL6A1	0.177957
chr17:59454202-59501951	chr17	59454202	59501951	+	intron (NM_005994, intron 1 of 6)	CpG-10965	819	TBX2	0.177844
chr8:71310047-71322550	chr8	71310047	71322550	+	promoter-TSS (NM_001321707)	promoter-TSS (NM_001321707)	175	NCOA2	0.177805
chr1:6654653-6679037	chr1	6654653	6679037	+	Intergenic	Intergenic	-3887	KLHL21	0.177747
chr12:58113567-58182969	chr12	58113567	58182969	+	promoter-TSS (NM_138396)	promoter-TSS (NM_138396)	-613	MARCH9	0.177616
chr14:24601117-24672945	chr14	24601117	24672945	+	Intergenic	Intergenic	-4203	REC8	0.177586
chr19:654825-686881	chr19	654825	686881	+	Intergenic	Intergenic	-5536	FSTL3	0.177529
chr11:118474487-118501013	chr11	118474487	118501013	+	intron (NM_015157, intron 5 of 23)	AluSz|SINE|Alu	9444	PHLDB1	0.177529
chr17:78413721-78435691	chr17	78413721	78435691	+	Intergenic	Intergenic	25698	NPTX1	0.177512
chr20:62147590-62212198	chr20	62147590	62212198	+	Intergenic	Intergenic	-1037	SRMS	0.177512
chr1:157100507-157113277	chr1	157100507	157113277	+	intron (NM_005240, intron 1 of 3)	intron (NM_005240, intron 1 of 3)	1491	ETV3	0.177512
chr5:108740897-108750897	chr5	108740897	108750897	+	promoter-TSS (NM_014819)	promoter-TSS (NM_014819)	-222	PJA2	0.177487
chr7:44098565-44128631	chr7	44098565	44128631	+	promoter-TSS (NR_106897)	promoter-TSS (NR_106897)	-566	MIR6838	0.177473
chr5:139416976-139429481	chr5	139416976	139429481	+	promoter-TSS (NM_004883)	promoter-TSS (NM_004883)	-344	NRG2	0.177473
chr3:49390305-49402817	chr3	49390305	49402817	+	promoter-TSS (NM_001329455)	promoter-TSS (NM_001329455)	-528	GPX1	0.177471
chr4:153695713-153705713	chr4	153695713	153705713	+	promoter-TSS (NM_001287433)	promoter-TSS (NM_001287433)	203	TIGD4	0.177471
chr9:140295155-140359235	chr9	140295155	140359235	+	intron (NM_001256067, intron 8 of 13)	intron (NM_001256067, intron 8 of 13)	8706	ENTPD8	0.177465
chr3:9967887-9999929	chr3	9967887	9999929	+	intron (NM_001031717, intron 7 of 11)	AluSq2|SINE|Alu	-5180	PRRT3-AS1	0.177465
chr14:102409928-102440908	chr14	102409928	102440908	+	Intergenic	AluSz6|SINE|Alu	-5447	DYNC1H1	0.177359
chr8:38849640-38862159	chr8	38849640	38862159	+	intron (NR_027639, intron 1 of 19)	intron (NR_027639, intron 1 of 19)	1394	ADAM9	0.177359
chr6:37132979-37145479	chr6	37132979	37145479	+	exon (NM_001243186, exon 4 of 6)	exon (NM_001243186, exon 4 of 6)	1307	PIM1	0.177276
chr2:133100386-133121523	chr2	133100386	133121523	+	non-coding (NR_135203, exon 1 of 1)	non-coding (NR_135203, exon 1 of 1)	714	FAM201B	0.177223
chr17:61690966-61707201	chr17	61690966	61707201	+	promoter-TSS (NM_001330431)	promoter-TSS (NM_001330431)	-702	MAP3K3	0.177123
chr8:28734843-28754601	chr8	28734843	28754601	+	intron (NM_001145159, intron 1 of 15)	L2b|LINE|L2	2710	INTS9	0.177123
chr7:100150182-100191727	chr7	100150182	100191727	+	TTS (NM_001289933)	TTS (NM_001289933)	489	SAP25	0.177123
chr6:159116827-159134617	chr6	159116827	159134617	+	intron (NM_001009991, intron 7 of 16)	intron (NM_001009991, intron 7 of 16)	41287	SYTL3	0.177072
chr1:44430137-44450035	chr1	44430137	44450035	+	promoter-TSS (NM_001294333)	promoter-TSS (NM_001294333)	-234	ATP6V0B	0.177034
chr7:74197758-74207758	chr7	74197758	74207758	+	intron (NM_000265, intron 9 of 10)	CpG	14449	NCF1	0.177034
chr4:694543-707058	chr4	694543	707058	+	intron (NM_006315, intron 1 of 10)	intron (NM_006315, intron 1 of 10)	1270	PCGF3	0.177034
chr8:23187102-23202875	chr8	23187102	23202875	+	intron (NR_038323, intron 1 of 2)	ERVL-B4-int|LTR|ERVL	1267	LOC100507156	0.176871
chr3:12960570-13018563	chr3	12960570	13018563	+	intron (NM_001134382, intron 1 of 14)	MIR|SINE|MIR	19632	IQSEC1	0.176871
chr8:67334647-67359288	chr8	67334647	67359288	+	intron (NM_144650, intron 1 of 13)	intron (NM_144650, intron 1 of 13)	2249	ADHFE1	0.176869
chr11:65613566-65672795	chr11	65613566	65672795	+	Intergenic	L1MB7|LINE|L1	-2775	EFEMP2	0.176859
chr7:5544474-5577850	chr7	5544474	5577850	+	non-coding (NR_126168, exon 2 of 4)	non-coding (NR_126168, exon 2 of 4)	7677	LOC221946	0.176817
chr17:81005101-81017651	chr17	81005101	81017651	+	Intergenic	Intergenic	-1690	B3GNTL1	0.176676
chr7:75981030-75996234	chr7	75981030	75996234	+	promoter-TSS (NM_012479)	promoter-TSS (NM_012479)	-290	YWHAG	0.176654
chr14:77372838-77430967	chr14	77372838	77430967	+	Intergenic	Intergenic	-24079	LINC01629	0.176556
chr8:7385854-7447771	chr8	7385854	7447771	+	promoter-TSS (NR_046343)	promoter-TSS (NR_046343)	-186	FAM90A7P	0.176424
chr2:91737239-91764801	chr2	91737239	91764801	+	Intergenic	Intergenic	96955	LOC654342	0.176424
chr8:143349072-143376614	chr8	143349072	143376614	+	intron (NM_001291931, intron 9 of 10)	intron (NM_001291931, intron 9 of 10)	83126	LINC00051	0.176419
chr22:21783850-21801599	chr22	21783850	21801599	+	intron (NM_015094, intron 1 of 2)	intron (NM_015094, intron 1 of 2)	21031	HIC2	0.176419
chr14:99976806-100011045	chr14	99976806	100011045	+	intron (NM_001144995, intron 2 of 5)	intron (NM_001144995, intron 2 of 5)	46186	CCNK	0.176167
chr2:132826647-132836647	chr2	132826647	132836647	+	Intergenic	CER|Satellite|Satellite	-36174	LINC01945	0.176164
chr6:170769563-170782129	chr6	170769563	170782129	+	Intergenic	Intergenic	86571	PSMB1	0.176164
chr14:105573032-105585550	chr14	105573032	105585550	+	Intergenic	CpG	18807	LINC02298	0.176164
chr9:69466864-69482090	chr9	69466864	69482090	+	intron (NR_146419, intron 24 of 24)	intron (NR_146419, intron 24 of 24)	-1540	LOC105379252	0.176164
chr7:115951730-115961730	chr7	115951730	115961730	+	Intergenic	Intergenic	-29949	LOC102724434	0.176164
chr4:190223894-190236735	chr4	190223894	190236735	+	Intergenic	CpG	-350446	LINC01262	0.176164
chr18:77549443-77571399	chr18	77549443	77571399	+	Intergenic	Intergenic	-63247	KCNG2	0.176164
chr10:134346346-134361443	chr10	134346346	134361443	+	intron (NM_005539, intron 1 of 15)	intron (NM_005539, intron 1 of 15)	2611	INPP5A	0.17616
chr1:156040389-156139687	chr1	156040389	156139687	+	intron (NM_005572, intron 1 of 9)	MIRc|SINE|MIR	5577	LMNA	0.17616
chr4:48338545-48348545	chr4	48338545	48348545	+	promoter-TSS (NM_020846)	promoter-TSS (NM_020846)	-68	SLAIN2	0.176132
chr22:41483152-41495654	chr22	41483152	41495654	+	TTS (NR_031694)	TTS (NR_031694)	789	EP300	0.176124
chr17:70546785-70594600	chr17	70546785	70594600	+	intron (NR_036488, intron 1 of 3)	intron (NR_036488, intron 1 of 3)	18251	LINC00673	0.176124
chr4:62059763-62077637	chr4	62059763	62077637	+	intron (NM_001322246, intron 1 of 25)	CpG-19853	1726	ADGRL3	0.175992
chr16:30926962-30947831	chr16	30926962	30947831	+	intron (NM_001099784, intron 2 of 10)	intron (NM_001099784, intron 2 of 10)	1500	FBXL19	0.175975
chr3:193845436-193865100	chr3	193845436	193865100	+	intron (NM_005524, intron 3 of 3)	CpG-19252	1337	HES1	0.175974
chr5:662273-699591	chr5	662273	699591	+	intron (NM_007030, intron 1 of 3)	intron (NM_007030, intron 1 of 3)	12578	TPPP	0.175946
chr7:99928734-99951528	chr7	99928734	99951528	+	intron (NR_036570, intron 3 of 16)	intron (NR_036570, intron 3 of 16)	-6201	PMS2P1	0.175946
chr12:8827399-8857922	chr12	8827399	8857922	+	intron (NM_001352267, intron 1 of 5)	intron (NM_001352267, intron 1 of 5)	-7119	RIMKLB	0.17592
chr19:18520079-18556273	chr19	18520079	18556273	+	exon (NM_032627, exon 2 of 18)	exon (NM_032627, exon 2 of 18)	8030	SSBP4	0.17592
chr22:21734073-21744073	chr22	21734073	21744073	+	exon (NM_001128635, exon 1 of 1)	exon (NM_001128635, exon 1 of 1)	1033	RIMBP3B	0.175881
chr3:50185137-50215008	chr3	50185137	50215008	+	intron (NM_004186, intron 2 of 18)	intron (NM_004186, intron 2 of 18)	3620	SEMA3F	0.175881
chr1:32156718-32174421	chr1	32156718	32174421	+	intron (NM_001856, intron 3 of 70)	intron (NM_001856, intron 3 of 70)	4199	COL16A1	0.175881
chr2:242491329-242513821	chr2	242491329	242513821	+	intron (NM_032515, intron 3 of 4)	intron (NM_032515, intron 3 of 4)	-4017	BOK-AS1	0.175881
chr1:121345615-121489311	chr1	121345615	121489311	+	Intergenic	ALR/Alpha|Satellite|centr	156553	EMBP1	0.175836
chr1:153888476-153906336	chr1	153888476	153906336	+	Intergenic	FLAM_C|SINE|Alu	-1955	GATAD2B	0.175828
chr19:48967110-49004654	chr19	48967110	49004654	+	TTS (NM_004228)	TTS (NM_004228)	13417	CYTH2	0.175828
chr22:41979052-41994201	chr22	41979052	41994201	+	promoter-TSS (NM_002676)	promoter-TSS (NM_002676)	-755	PMM1	0.175828
chr19:58905132-58926138	chr19	58905132	58926138	+	Intergenic	SVA_D|Other|Other	4065	LINC02560	0.175828
chr15:74901272-74928950	chr15	74901272	74928950	+	intron (NM_001130028, intron 5 of 12)	intron (NM_001130028, intron 5 of 12)	7776	CLK3	0.175806
chr19:5672282-5707918	chr19	5672282	5707918	+	promoter-TSS (NM_033643)	promoter-TSS (NM_033643)	-172	RPL36	0.175805
chr13:44998828-45017229	chr13	44998828	45017229	+	3' UTR (NM_183422, exon 3 of 3)	3' UTR (NM_183422, exon 3 of 3)	3032	TSC22D1	0.175779
chr18:12369941-12385038	chr18	12369941	12385038	+	promoter-TSS (NM_006796)	promoter-TSS (NM_006796)	-214	AFG3L2	0.175734
chr2:61760179-61770179	chr2	61760179	61770179	+	5' UTR (NM_003400, exon 1 of 25)	5' UTR (NM_003400, exon 1 of 25)	239	XPO1	0.175734
chr22:43000933-43027083	chr22	43000933	43027083	+	3' UTR (NM_001171661, exon 10 of 10)	3' UTR (NM_001171661, exon 10 of 10)	2757	RNU12	0.175573
chr3:160465248-160481089	chr3	160465248	160481089	+	promoter-TSS (NM_139245)	promoter-TSS (NM_139245)	-824	PPM1L	0.175517
chr16:88828053-88857573	chr16	88828053	88857573	+	intron (NM_001142864, intron 1 of 50)	AluY|SINE|Alu	8815	PIEZO1	0.175504
chr22:30084488-30107685	chr22	30084488	30107685	+	Intergenic	Intergenic	-20258	CABP7	0.175504
chr1:10087543-10100057	chr1	10087543	10100057	+	intron (NM_001105562, intron 1 of 27)	intron (NM_001105562, intron 1 of 27)	759	UBE4B	0.175429
chr3:124463384-124526431	chr3	124463384	124526431	+	intron (NM_001354764, intron 10 of 14)	intron (NM_001354764, intron 10 of 14)	43621	MIR544B	0.175429
chr2:89830323-89887081	chr2	89830323	89887081	+	Intergenic	(CATTC)n|Satellite|Satellite	746818	MIR4436A	0.17538
chr20:3757026-3808415	chr20	3757026	3808415	+	exon (NM_001287522, exon 9 of 15)	exon (NM_001287522, exon 9 of 15)	2011	CDC25B	0.17537
chr19:45388714-45398714	chr19	45388714	45398714	+	promoter-TSS (NM_001128916)	promoter-TSS (NM_001128916)	-763	TOMM40	0.175213
chr11:61712869-61745361	chr11	61712869	61745361	+	intron (NM_001139443, intron 8 of 8)	intron (NM_001139443, intron 8 of 8)	6017	FTH1	0.175213
chr17:73493112-73526292	chr17	73493112	73526292	+	intron (NM_020753, intron 2 of 19)	intron (NM_020753, intron 2 of 19)	1962	CASKIN2	0.175134
chr12:53431122-53480147	chr12	53431122	53480147	+	exon (NM_015319, exon 22 of 29)	exon (NM_015319, exon 22 of 29)	4906	MIR6757	0.175134
chr7:150061606-150093557	chr7	150061606	150093557	+	intron (NM_173680, intron 1 of 2)	L2c|LINE|L2	1175	ZNF775	0.175057
chr4:185389927-185402436	chr4	185389927	185402436	+	promoter-TSS (NM_002199)	promoter-TSS (NM_002199)	-455	IRF2	0.175022
chr7:128849080-128871689	chr7	128849080	128871689	+	Intergenic	AluSq|SINE|Alu	-4471	AHCYL2	0.174894
chr14:24576200-24591235	chr14	24576200	24591235	+	promoter-TSS (NM_181357)	promoter-TSS (NM_181357)	-189	DCAF11	0.174894
chr18:72156824-72183472	chr18	72156824	72183472	+	intron (NM_001168499, intron 2 of 8)	MIR3|SINE|MIR	3325	CNDP2	0.174891
chr10:101375789-101388294	chr10	101375789	101388294	+	Intergenic	AluJb|SINE|Alu	-1820	SLC25A28	0.174807
chr10:134034573-134058253	chr10	134034573	134058253	+	intron (NM_001318878, intron 2 of 11)	intron (NM_001318878, intron 2 of 11)	16199	STK32C	0.174807
chr19:189973-207909	chr19	189973	207909	+	non-coding (NR_028324, exon 3 of 3)	non-coding (NR_028324, exon 3 of 3)	3268	LINC01002	0.174807
chr15:25435505-25445505	chr15	25435505	25445505	+	TTS (NR_003306)	TTS (NR_003306)	437	SNORD115-14	0.174807
chr10:134870068-134880068	chr10	134870068	134880068	+	Intergenic	Intergenic	25133	ADGRA1-AS1	0.174807
chr2:112891833-112901833	chr2	112891833	112901833	+	intron (NM_153214, intron 1 of 7)	CpG	871	FBLN7	0.174807
chr16:1144944-1163183	chr16	1144944	1163183	+	Intergenic	Intergenic	-7819	C1QTNF8	0.174807
chr3:127301569-127324203	chr3	127301569	127324203	+	intron (NM_001353007, intron 2 of 10)	HERV16-int|LTR|ERVL	-3268	TPRA1	0.174643
chr7:99092777-99109089	chr7	99092777	99109089	+	Intergenic	AluJo|SINE|Alu	-1334	ZKSCAN5	0.174643
chr5:171428861-171438861	chr5	171428861	171438861	+	promoter-TSS (NM_033645)	promoter-TSS (NM_033645)	16	FBXW11	0.174573
chr8:145903399-145918452	chr8	145903399	145918452	+	intron (NM_001308208, intron 1 of 10)	CpG	272	ARHGAP39	0.174573
chr4:49087531-49171764	chr4	49087531	49171764	+	Intergenic	Intergenic	140988	CWH43	0.174515
chr11:3168352-3194092	chr11	3168352	3194092	+	intron (NM_145638, intron 1 of 20)	intron (NM_145638, intron 1 of 20)	5360	OSBPL5	0.174511
chr15:52966012-52976012	chr15	52966012	52976012	+	promoter-TSS (NM_019600)	promoter-TSS (NM_019600)	-181	FAM214A	0.174511
chr6:167033109-167048258	chr6	167033109	167048258	+	promoter-TSS (NM_021135)	promoter-TSS (NM_021135)	82	RPS6KA2	0.174328
chr19:39381007-39397184	chr19	39381007	39397184	+	intron (NM_012237, intron 1 of 15)	intron (NM_012237, intron 1 of 15)	-1245	NFKBIB	0.174267
chr19:51865348-51875348	chr19	51865348	51875348	+	promoter-TSS (NM_001985)	promoter-TSS (NM_001985)	-676	ETFB	0.174143
chr17:36278933-36299746	chr17	36278933	36299746	+	intron (NM_001001418, intron 7 of 13)	L1MC3|LINE|L1	5320	TBC1D3E	0.174138
chr7:165337-184416	chr7	165337	184416	+	promoter-TSS (NR_134324)	promoter-TSS (NR_134324)	-44	LOC105375115	0.173974
chr1:167185465-167197974	chr1	167185465	167197974	+	intron (NM_002697, intron 1 of 15)	intron (NM_002697, intron 1 of 15)	1596	POU2F1	0.17381
chr4:184421189-184431189	chr4	184421189	184431189	+	promoter-TSS (NM_001564)	promoter-TSS (NM_001564)	-14	ING2	0.17381
chr12:6635957-6670723	chr12	6635957	6670723	+	intron (NM_001039670, intron 8 of 9)	AluSx1|SINE|Alu	8955	GAPDH	0.173494
chr11:431023-459203	chr11	431023	459203	+	Intergenic	AluSx|SINE|Alu	-3102	ANO9	0.173449
chr11:71810702-71829831	chr11	71810702	71829831	+	TTS (NM_001278487)	TTS (NM_001278487)	3012	ANAPC15	0.173449
chr8:145041070-145073540	chr8	145041070	145073540	+	intron (NR_134234, intron 8 of 10)	intron (NR_134234, intron 8 of 10)	3334	PARP10	0.17336
chr10:121405694-121425413	chr10	121405694	121425413	+	intron (NM_004281, intron 1 of 3)	intron (NM_004281, intron 1 of 3)	4671	BAG3	0.17336
chr9:68294357-68319963	chr9	68294357	68319963	+	Intergenic	Intergenic	-101515	LINC00537	0.17336
chr11:72845400-72860991	chr11	72845400	72860991	+	promoter-TSS (NM_014824)	promoter-TSS (NM_014824)	-52	FCHSD2	0.17333
chr9:139514103-139594340	chr9	139514103	139594340	+	intron (NR_046367, intron 1 of 9)	intron (NR_046367, intron 1 of 9)	652	HSPC324	0.173291
chr4:89200972-89210972	chr4	89200972	89210972	+	promoter-TSS (NM_152542)	promoter-TSS (NM_152542)	11	PPM1K	0.173291
chr18:45931053-45943560	chr18	45931053	45943560	+	Intergenic	Intergenic	-1513	ZBTB7C	0.173291
chr10:81018925-81040441	chr10	81018925	81040441	+	intron (NM_020338, intron 7 of 24)	intron (NM_020338, intron 7 of 24)	-77537	PPIF	0.17313
chr16:29969189-29992733	chr16	29969189	29992733	+	intron (NM_001083613, intron 4 of 5)	AluJb|SINE|Alu	-4227	TAOK2	0.17313
chr19:40311140-40330128	chr19	40311140	40330128	+	promoter-TSS (NR_106777)	promoter-TSS (NR_106777)	-192	MIR6719	0.173121
chr7:45001485-45032698	chr7	45001485	45032698	+	intron (NM_033054, intron 1 of 21)	intron (NM_033054, intron 1 of 21)	1613	MYO1G	0.173121
chr4:1020558-1049970	chr4	1020558	1049970	+	Intergenic	Intergenic	29012	FGFRL1	0.173121
chr9:139682099-139710056	chr9	139682099	139710056	+	intron (NM_001039374, intron 5 of 13)	AluSz|SINE|Alu	5287	CCDC183	0.173112
chr19:19167061-19182103	chr19	19167061	19182103	+	promoter-TSS (NM_001321544)	promoter-TSS (NM_001321544)	-188	SLC25A42	0.173112
chr8:62621766-62631766	chr8	62621766	62631766	+	promoter-TSS (NR_039680)	promoter-TSS (NR_039680)	433	ASPH	0.172885
chr6:163818355-163853757	chr6	163818355	163853757	+	5' UTR (NM_006775, exon 1 of 8)	5' UTR (NM_006775, exon 1 of 8)	381	QKI	0.172863
chr9:68391321-68432391	chr9	68391321	68432391	+	intron (NR_146625, intron 1 of 1)	intron (NR_146625, intron 1 of 1)	3181	LINC00537	0.172859
chr1:142534017-142551546	chr1	142534017	142551546	+	Intergenic	Intergenic	170824	ANKRD20A12P	0.172859
chr1:54789932-54803167	chr1	54789932	54803167	+	intron (NM_001009955, intron 4 of 16)	intron (NM_001009955, intron 4 of 16)	75519	SSBP3	0.17281
chr7:107946021-107956021	chr7	107946021	107956021	+	intron (NM_001193584, intron 3 of 28)	intron (NM_001193584, intron 3 of 28)	-70407	NRCAM	0.17281
chr11:119341687-119354219	chr11	119341687	119354219	+	intron (NR_034160, intron 3 of 3)	L2b|LINE|L2	-52258	THY1	0.17281
chr2:121947848-121962375	chr2	121947848	121962375	+	Intergenic	Intergenic	87667	TFCP2L1	0.17281
chr11:2942906-2958118	chr11	2942906	2958118	+	exon (NM_003311, exon 1 of 2)	exon (NM_003311, exon 1 of 2)	138	PHLDA2	0.17281
chr4:52669831-52682446	chr4	52669831	52682446	+	Intergenic	ALR/Alpha|Satellite|centr	-33028	DCUN1D4	0.17281
chr12:117475000-117503235	chr12	117475000	117503235	+	intron (NM_001168325, intron 2 of 6)	intron (NM_001168325, intron 2 of 6)	48134	TESC	0.17281
chr20:16204097-16214097	chr20	16204097	16214097	+	Intergenic	Intergenic	-242570	LOC613266	0.17281
chr20:17587903-17606596	chr20	17587903	17606596	+	intron (NM_001042576, intron 22 of 25)	intron (NM_001042576, intron 22 of 25)	46650	DSTN	0.17281
chr16:32346636-32362296	chr16	32346636	32362296	+	Intergenic	REP522|Satellite|telo	-53164	LOC390705	0.172782
chr20:4662253-4672253	chr20	4662253	4672253	+	5' UTR (NM_001080123, exon 1 of 2)	5' UTR (NM_001080123, exon 1 of 2)	101	PRNP	0.172709
chr12:53759139-53783210	chr12	53759139	53783210	+	Intergenic	AluSz|SINE|Alu	-2805	SP1	0.172679
chr1:16156869-16166869	chr1	16156869	16166869	+	non-coding (NR_024279, exon 2 of 2)	non-coding (NR_024279, exon 2 of 2)	-12490	SPEN	0.172607
chr2:218729100-218823499	chr2	218729100	218823499	+	intron (NM_001308022, intron 1 of 30)	MIRb|SINE|MIR	8660	TNS1	0.172607
chr2:25260277-25272791	chr2	25260277	25272791	+	intron (NM_001319099, intron 1 of 22)	intron (NM_001319099, intron 1 of 22)	1202	EFR3B	0.172607
chr11:122908610-122940758	chr11	122908610	122940758	+	Intergenic	Intergenic	8359	HSPA8	0.172556
chr19:2769994-2791322	chr19	2769994	2791322	+	intron (NM_003021, intron 1 of 11)	intron (NM_003021, intron 1 of 11)	2696	SGTA	0.17249
chr4:83343281-83356188	chr4	83343281	83356188	+	intron (NR_003249, intron 1 of 8)	intron (NR_003249, intron 1 of 8)	1644	HNRNPDL	0.172482
chr19:41278951-41291467	chr19	41278951	41291467	+	intron (NR_037791, intron 1 of 11)	MIR|SINE|MIR	1085	RAB4B-EGLN2	0.172482
chr16:2069573-2106090	chr16	2069573	2106090	+	exon (NM_001252075, exon 6 of 6)	exon (NM_001252075, exon 6 of 6)	4566	SLC9A3R2	0.172373
chr1:93640568-93650568	chr1	93640568	93650568	+	promoter-TSS (NM_206886)	promoter-TSS (NM_206886)	678	TMED5	0.172321
chr10:134312428-134338748	chr10	134312428	134338748	+	Intergenic	L1MD|LINE|L1	-25695	INPP5A	0.172216
chr15:60636934-60649499	chr15	60636934	60649499	+	intron (NM_001002857, intron 12 of 13)	intron (NM_001002857, intron 12 of 13)	46969	ANXA2	0.172216
chr19:58652677-58670946	chr19	58652677	58670946	+	intron (NM_024620, intron 1 of 3)	CpG	337	ZNF329	0.172216
chr10:72991357-73047220	chr10	72991357	73047220	+	intron (NM_170744, intron 1 of 16)	MIRc|SINE|MIR	-41303	UNC5B-AS1	0.172216
chr4:108636101-108646101	chr4	108636101	108646101	+	intron (NM_005443, intron 1 of 11)	CpG	318	PAPSS1	0.172216
chr4:147157902-147167902	chr4	147157902	147167902	+	Intergenic	Intergenic	27212	REELD1	0.172122
chr19:46574649-46589827	chr19	46574649	46589827	+	Intergenic	CpG	-1351	LOC400706	0.172122
chr21:43363632-43384255	chr21	43363632	43384255	+	promoter-TSS (NM_015500)	promoter-TSS (NM_015500)	56	C2CD2	0.172122
chr16:89250562-89265774	chr16	89250562	89265774	+	exon (NM_004933, exon 10 of 14)	exon (NM_004933, exon 10 of 14)	8361	SLC22A31	0.172122
chr11:2142023-2186368	chr11	2142023	2186368	+	intron (NR_133657, intron 1 of 2)	intron (NR_133657, intron 1 of 2)	-1841	IGF2	0.172122
chr3:195663322-195690656	chr3	195663322	195690656	+	Intergenic	Intergenic	40161	SDHAP1	0.172122
chr16:46386735-46459988	chr16	46386735	46459988	+	Intergenic	HSATII|Satellite|Satellite	179648	ANKRD26P1	0.172093
chr6:42976180-42996316	chr6	42976180	42996316	+	non-coding (NR_040101, exon 5 of 10)	non-coding (NR_040101, exon 5 of 10)	-1624	MEA1	0.172029
chr5:79942296-79954796	chr5	79942296	79954796	+	intron (NM_001290354, intron 1 of 4)	AluY|SINE|Alu	-1692	MTRNR2L2	0.171985
chr1:100813429-100825944	chr1	100813429	100825944	+	intron (NM_003672, intron 2 of 15)	intron (NM_003672, intron 2 of 15)	1663	CDC14A	0.171967
chr5:70066124-70093589	chr5	70066124	70093589	+	intron (NR_146391, intron 3 of 10).2	L1PREC2|LINE|L1	64240	LOC653080	0.171967
chr10:27788058-27798058	chr10	27788058	27798058	+	promoter-TSS (NM_001256410)	promoter-TSS (NM_001256410)	-45	RAB18	0.171917
chr7:440881-478422	chr7	440881	478422	+	Intergenic	Intergenic	40260	LOC442497	0.171917
chr20:60921953-60992367	chr20	60921953	60992367	+	Intergenic	(ATGGTG)n|Simple_repeat|Simple_repeat	-4961	RPS21	0.171891
chr3:38061822-38079656	chr3	38061822	38079656	+	intron (NM_006225, intron 1 of 14)	CpG	415	PLCD1	0.171891
chr5:56464617-56477118	chr5	56464617	56477118	+	promoter-TSS (NM_001127235)	promoter-TSS (NM_001127235)	-408	GPBP1	0.171891
chr16:53099601-53140373	chr16	53099601	53140373	+	intron (NM_025134, intron 1 of 38)	intron (NM_025134, intron 1 of 38)	31082	CHD9	0.171869
chr1:91482077-91492077	chr1	91482077	91492077	+	promoter-TSS (NM_016620)	promoter-TSS (NM_016620)	-12	ZNF644	0.171864
chr3:52735575-52748093	chr3	52735575	52748093	+	TTS (NM_001348414)	TTS (NM_001348414)	-1735	GLT8D1	0.171684
chr9:68368869-68388505	chr9	68368869	68388505	+	Intergenic	L1PA16|LINE|L1	-29988	LINC00537	0.171684
chr3:50455339-50488207	chr3	50455339	50488207	+	exon (NM_001291101, exon 3 of 38)	exon (NM_001291101, exon 3 of 38)	69008	CYB561D2	0.171657
chr19:39203411-39219556	chr19	39203411	39219556	+	intron (NM_004924, intron 11 of 20)	intron (NM_004924, intron 11 of 20)	23631	CAPN12	0.171657
chr2:96724553-96742485	chr2	96724553	96742485	+	Intergenic	Intergenic	-31797	GPAT2	0.171657
chr4:190752730-190772638	chr4	190752730	190772638	+	intron (NR_149039, intron 3 of 3)	intron (NR_149039, intron 3 of 3)	-39986	LINC01596	0.171657
chr21:14491587-14506888	chr21	14491587	14506888	+	Intergenic	CER|Satellite|Satellite	88750	ANKRD30BP2	0.171657
chr10:24941302-24951302	chr10	24941302	24951302	+	intron (NM_020824, intron 4 of 25)	SVA_F|Other|Other	66295	ARHGAP21	0.171657
chr2:85950683-86029868	chr2	85950683	86029868	+	intron (NM_032827, intron 1 of 2)	intron (NM_032827, intron 1 of 2)	9366	ATOH8	0.171515
chr5:180680423-180693913	chr5	180680423	180693913	+	exon (NM_001346051, exon 1 of 2)	exon (NM_001346051, exon 1 of 2)	951	TRIM52	0.171505
chr5:154130073-154142579	chr5	154130073	154142579	+	intron (NM_015315, intron 1 of 18)	CpG	43864	LARP1	0.171354
chr2:96926138-96938643	chr2	96926138	96938643	+	promoter-TSS (NM_017849)	promoter-TSS (NM_017849)	506	CIAO1	0.171354
chr17:41144171-41193373	chr17	41144171	41193373	+	intron (NM_006373, intron 4 of 5)	AluSz|SINE|Alu	5687	VAT1	0.171095
chr9:66967691-67004458	chr9	66967691	67004458	+	intron (NR_136299, intron 3 of 3)	ALR/Alpha|Satellite|centr	44117	LOC101929583	0.171066
chr7:1172154-1240819	chr7	1172154	1240819	+	TTS (NR_110065)	TTS (NR_110065)	6065	LOC101927021	0.171066
chr5:142778358-142788358	chr5	142778358	142788358	+	promoter-TSS (NM_001204258)	promoter-TSS (NM_001204258)	-104	NR3C1	0.171066
chr22:39534148-39552983	chr22	39534148	39552983	+	intron (NM_001346744, intron 2 of 5)	intron (NM_001346744, intron 2 of 5)	5090	CBX7	0.170941
chr7:76005247-76030273	chr7	76005247	76030273	+	TTS (NM_080744)	TTS (NM_080744)	-9081	ZP3	0.170941
chr16:3089645-3117652	chr16	3089645	3117652	+	intron (NR_123723, intron 4 of 4)	intron (NR_123723, intron 4 of 4)	5723	MMP25-AS1	0.170939
chr12:6709482-6734902	chr12	6709482	6734902	+	Intergenic	Intergenic	-5593	CHD4	0.170809
chr3:126054827-126082507	chr3	126054827	126082507	+	intron (NM_014079, intron 2 of 2)	intron (NM_014079, intron 2 of 2)	7569	KLF15	0.170809
chr8:10268273-10291805	chr8	10268273	10291805	+	intron (NM_001135670, intron 4 of 4)	intron (NM_001135670, intron 4 of 4)	-52036	LINCR-0001	0.17078
chr2:27129004-27145693	chr2	27129004	27145693	+	intron (NM_001253723, intron 2 of 12)	intron (NM_001253723, intron 2 of 12)	-55891	MAPRE3	0.17078
chr4:8266966-8283616	chr4	8266966	8283616	+	intron (NM_001297559, intron 1 of 6)	intron (NM_001297559, intron 1 of 6)	3799	HTRA3	0.17078
chr3:128668340-128680848	chr3	128668340	128680848	+	intron (NM_001348520, intron 8 of 14)	SVA_F|Other|Other	36146	KIAA1257	0.17078
chr2:160052556-160065190	chr2	160052556	160065190	+	intron (NM_001350065, intron 20 of 27)	intron (NM_001350065, intron 20 of 27)	15527	MIR6888	0.17078
chr7:75907511-75955696	chr7	75907511	75955696	+	promoter-TSS (NM_001540)	promoter-TSS (NM_001540)	-272	HSPB1	0.170763
chr12:46114819-46129891	chr12	46114819	46129891	+	promoter-TSS (NR_028408)	promoter-TSS (NR_028408)	-651	LINC00938	0.170763
chr17:4884948-4906630	chr17	4884948	4906630	+	intron (NM_213726, intron 3 of 7)	AluJo|SINE|Alu	-4829	CAMTA2	0.170745
chr17:16338235-16359600	chr17	16338235	16359600	+	intron (NM_207387, intron 2 of 2)	intron (NM_207387, intron 2 of 2)	4377	SNORD65	0.170745
chr8:126003480-126018728	chr8	126003480	126018728	+	promoter-TSS (NR_134457)	promoter-TSS (NR_134457)	384	SQLE	0.170729
chr16:65100262-65112762	chr16	65100262	65112762	+	intron (NM_001330576, intron 1 of 11)	intron (NM_001330576, intron 1 of 11)	49528	CDH11	0.170729
chr12:1053953-1063953	chr12	1053953	1063953	+	promoter-TSS (NM_001297421)	promoter-TSS (NM_001297421)	-65	RAD52	0.170729
chr20:5087145-5123718	chr20	5087145	5123718	+	intron (NM_002592, intron 1 of 6)	LTR86C|LTR|ERVL	1837	PCNA	0.17072
chr20:62815934-62847865	chr20	62815934	62847865	+	intron (NM_004535, intron 4 of 22)	intron (NM_004535, intron 4 of 22)	36072	MYT1	0.170651
chr5:56242379-56252379	chr5	56242379	56252379	+	intron (NM_001297598, intron 1 of 12)	CpG	578	MIER3	0.170267
chr8:141103731-141116243	chr8	141103731	141116243	+	non-coding (NR_144431, exon 1 of 1)	non-coding (NR_144431, exon 1 of 1)	647	PEG13	0.170267
chr5:176913575-176935877	chr5	176913575	176935877	+	promoter-TSS (NM_213636)	promoter-TSS (NM_213636)	-120	PDLIM7	0.170267
chr17:22239784-22266741	chr17	22239784	22266741	+	Intergenic	ALR/Alpha|Satellite|centr	230825	MTRNR2L1	0.170264
chr19:56646809-56659310	chr19	56646809	56659310	+	intron (NM_001253792, intron 1 of 4)	G-rich|Low_complexity|Low_complexity	524	ZNF444	0.170241
chr1:93421773-93434295	chr1	93421773	93434295	+	promoter-TSS (NM_001252273)	promoter-TSS (NM_001252273)	-955	FAM69A	0.170241
chr8:61556647-61571924	chr8	61556647	61571924	+	Intergenic	CpG	-27039	CHD7	0.170231
chr8:41430688-41440688	chr8	41430688	41440688	+	promoter-TSS (NM_178819)	promoter-TSS (NM_178819)	-19	GPAT4	0.170127
chr2:671538-681538	chr2	671538	681538	+	intron (NM_001352680, intron 1 of 5)	intron (NM_001352680, intron 1 of 5)	166	TMEM18	0.16968
chr9:74954034-74986808	chr9	74954034	74986808	+	3' UTR (NM_001278243, exon 7 of 7)	3' UTR (NM_001278243, exon 7 of 7)	9087	ZFAND5	0.16968
chr16:3545149-3555149	chr16	3545149	3555149	+	promoter-TSS (NM_001330454)	promoter-TSS (NM_001330454)	-782	CLUAP1	0.16963
chr7:155243626-155258566	chr7	155243626	155258566	+	exon (NM_001427, exon 1 of 2)	exon (NM_001427, exon 1 of 2)	272	EN2	0.16963
chr10:121072332-121089724	chr10	121072332	121089724	+	intron (NM_005308, intron 1 of 15)	MLT1D|LTR|ERVL-MaLR	-56456	MIR4681	0.16963
chr14:106227546-106242654	chr14	106227546	106242654	+	Intergenic	Intergenic	89244	MIR4507	0.16963
chr5:2168600-2182772	chr5	2168600	2182772	+	Intergenic	Intergenic	136629	LOC100506858	0.16963
chr5:54985944-54998446	chr5	54985944	54998446	+	intron (NM_001349383, intron 5 of 17)	SVA_D|Other|Other	-3314	SLC38A9	0.16963
chr13:64411044-64421044	chr13	64411044	64421044	+	intron (NR_130763, intron 1 of 5)	HERVE-int|LTR|ERV1	2214	LOC102723968	0.16963
chr2:121261922-121277255	chr2	121261922	121277255	+	Intergenic	Intergenic	-45663	LINC01101	0.16963
chr10:1378219-1390849	chr10	1378219	1390849	+	intron (NM_018702, intron 3 of 9)	intron (NM_018702, intron 3 of 9)	178826	LINC00200	0.16963
chr2:121738474-121750987	chr2	121738474	121750987	+	intron (NM_005270, intron 12 of 12)	L2b|LINE|L2	189863	GLI2	0.16963
chr10:43751265-43763966	chr10	43751265	43763966	+	intron (NM_145313, intron 1 of 12)	intron (NM_145313, intron 1 of 12)	4752	RASGEF1A	0.16963
chr9:79503171-79513171	chr9	79503171	79513171	+	intron (NM_015225, intron 1 of 18)	AluJo|SINE|Alu	12832	PRUNE2	0.16963
chr2:47654868-47667385	chr2	47654868	47667385	+	intron (NM_000251, intron 7 of 15)	SVA_D|Other|Other	30920	MSH2	0.16963
chr13:57711234-57751089	chr13	57711234	57751089	+	TTS (NM_001130407)	TTS (NM_001130407)	2966	PRR20D	0.169628
chr5:838081-861382	chr5	838081	861382	+	intron (NM_024786, intron 1 of 12)	intron (NM_024786, intron 1 of 12)	1370	ZDHHC11	0.169628
chr1:46760785-46776094	chr1	46760785	46776094	+	promoter-TSS (NM_006004)	promoter-TSS (NM_006004)	599	LRRC41	0.169623
chr5:131327811-131351646	chr5	131327811	131351646	+	intron (NM_001205250, intron 1 of 20)	intron (NM_001205250, intron 1 of 20)	7627	ACSL6	0.169561
chr1:155930201-155965630	chr1	155930201	155965630	+	promoter-TSS (NM_001350111)	promoter-TSS (NM_001350111)	51	ARHGEF2	0.169496
chr22:46384094-46416925	chr22	46384094	46416925	+	Intergenic	Intergenic	-1987	LOC730668	0.169495
chr19:1088945-1119844	chr19	1088945	1119844	+	promoter-TSS (NM_001039848)	promoter-TSS (NM_001039848)	-83	GPX4	0.16947
chr6:18150765-18160765	chr6	18150765	18160765	+	promoter-TSS (NM_001346818)	promoter-TSS (NM_001346818)	146	KDM1B	0.169301
chr15:75329936-75347531	chr15	75329936	75347531	+	intron (NM_001301104, intron 2 of 3)	intron (NM_001301104, intron 2 of 3)	3123	PPCDC	0.169297
chr19:1432629-1460246	chr19	1432629	1460246	+	Intergenic	CpG	-3711	APC2	0.169274
chr17:40756608-40769111	chr17	40756608	40769111	+	intron (NM_001070, intron 3 of 10)	MER46C|DNA|TcMar-Tigger	-1414	RETREG3	0.169267
chr20:42835253-42847770	chr20	42835253	42847770	+	intron (NR_038337, intron 1 of 2)	intron (NR_038337, intron 1 of 2)	1785	OSER1-DT	0.169267
chr2:65081134-65099495	chr2	65081134	65099495	+	intron (NR_110224, intron 1 of 4)	L2a|LINE|L2	451	LINC01800	0.169163
chr19:45449335-45464490	chr19	45449335	45464490	+	promoter-TSS (NM_001282176)	promoter-TSS (NM_001282176)	-930	CLPTM1	0.169163
chr17:42846135-42873295	chr17	42846135	42873295	+	TTS (NM_002390)	TTS (NM_002390)	23168	ADAM11	0.169163
chr11:134089636-134102151	chr11	134089636	134102151	+	intron (NM_052875, intron 1 of 5)	intron (NM_052875, intron 1 of 5)	1394	VPS26B	0.169099
chr7:126887838-126900347	chr7	126887838	126900347	+	Intergenic	CpG-24841	-1664	GRM8	0.169039
chr16:10832301-10844805	chr16	10832301	10844805	+	intron (NM_002484, intron 2 of 10)	intron (NM_002484, intron 2 of 10)	827	NUBP1	0.169039
chr10:75526745-75551836	chr10	75526745	75551836	+	Intergenic	AluSp|SINE|Alu	-2518	CHCHD1	0.169039
chr3:125306139-125322961	chr3	125306139	125322961	+	promoter-TSS (NM_022776)	promoter-TSS (NM_022776)	-169	OSBPL11	0.169039
chr7:61965384-62038701	chr7	61965384	62038701	+	Intergenic	ALR/Alpha|Satellite|centr	762392	ZNF733P	0.168985
chr7:79074984-79087893	chr7	79074984	79087893	+	promoter-TSS (NR_038345)	promoter-TSS (NR_038345)	-835	MAGI2-AS3	0.168962
chr3:17779033-17789033	chr3	17779033	17789033	+	promoter-TSS (NR_135536)	promoter-TSS (NR_135536)	198	TBC1D5	0.168962
chr2:74659369-74674834	chr2	74659369	74674834	+	5' UTR (NM_033046, exon 2 of 13)	5' UTR (NM_033046, exon 2 of 13)	609	RTKN	0.1689
chr14:105603653-105686495	chr14	105603653	105686495	+	intron (NM_001318380, intron 1 of 4)	intron (NM_001318380, intron 1 of 4)	2586	NUDT14	0.168875
chr16:89549305-89564452	chr16	89549305	89564452	+	promoter-TSS (NM_001256182)	promoter-TSS (NM_001256182)	91	ANKRD11	0.168864
chr14:100745634-100796510	chr14	100745634	100796510	+	intron (NM_001352821, intron 1 of 4)	intron (NM_001352821, intron 1 of 4)	1812	SLC25A29	0.168815
chr12:110714478-110726985	chr12	110714478	110726985	+	intron (NM_170665, intron 3 of 19)	intron (NM_170665, intron 3 of 19)	1699	ATP2A2	0.168815
chr17:4601137-4621884	chr17	4601137	4621884	+	Intergenic	LTR12C|LTR|ERV1	-2279	ARRB2	0.168683
chr10:42523967-42549662	chr10	42523967	42549662	+	Intergenic	ALR/Alpha|Satellite|centr	326679	LOC441666	0.168472
chr9:67333028-67353371	chr9	67333028	67353371	+	Intergenic	Intergenic	-3034	BMS1P14	0.168457
chr19:48667907-48680409	chr19	48667907	48680409	+	promoter-TSS (NR_110296)	promoter-TSS (NR_110296)	209	ZSWIM9	0.168457
chr11:43940092-43975280	chr11	43940092	43975280	+	Intergenic	Intergenic	-6420	C11orf96	0.168401
chr13:58198188-58213545	chr13	58198188	58213545	+	promoter-TSS (NM_001040429)	promoter-TSS (NM_001040429)	77	PCDH17	0.168401
chr8:25895014-25910367	chr8	25895014	25910367	+	promoter-TSS (NM_022659)	promoter-TSS (NM_022659)	-50	EBF2	0.168386
chr22:23477724-23495542	chr22	23477724	23495542	+	promoter-TSS (NM_001349877)	promoter-TSS (NM_001349877)	-878	RAB36	0.168386
chr16:1643224-1655735	chr16	1643224	1655735	+	intron (NM_014714, intron 4 of 30)	intron (NM_014714, intron 4 of 30)	12630	IFT140	0.168386
chr6:2981747-3004840	chr6	2981747	3004840	+	Intergenic	Intergenic	5092	LINC01011	0.16832
chr19:11477743-11497883	chr19	11477743	11497883	+	TTS (NM_175871)	TTS (NM_175871)	2430	SWSAP1	0.168293
chr2:241495462-241518503	chr2	241495462	241518503	+	Intergenic	Intergenic	-1022	RNPEPL1	0.168252
chr9:96923637-96933637	chr9	96923637	96933637	+	Intergenic	CpG	-9602	MIRLET7A1	0.168252
chr19:4322682-4350025	chr19	4322682	4350025	+	intron (NM_001013841, intron 1 of 12)	AluSz|SINE|Alu	2494	STAP2	0.168203
chr17:73022615-73048639	chr17	73022615	73048639	+	intron (NM_001003785, intron 3 of 4)	intron (NM_001003785, intron 3 of 4)	6965	KCTD2	0.168203
chr3:33477206-33489710	chr3	33477206	33489710	+	Intergenic	Intergenic	-1561	UBP1	0.168166
chr19:14220669-14235921	chr19	14220669	14235921	+	intron (NM_002730, intron 1 of 9)	intron (NM_002730, intron 1 of 9)	264	PRKACA	0.16806
chr13:44711933-44724460	chr13	44711933	44724460	+	intron (NM_024058, intron 2 of 2)	intron (NM_024058, intron 2 of 2)	1732	SMIM2-AS1	0.16806
chr17:46074424-46117515	chr17	46074424	46117515	+	Intergenic	Intergenic	18644	MIR152	0.16806
chr16:74393422-74408946	chr16	74393422	74408946	+	intron (NR_026950, intron 1 of 14)	AluSg|SINE|Alu	969	LOC283922	0.167988
chr5:641879-656946	chr5	641879	656946	+	intron (NM_018140, intron 11 of 11)	intron (NM_018140, intron 11 of 11)	37007	CEP72	0.167912
chr16:89218175-89248582	chr16	89218175	89248582	+	intron (NR_046200, intron 1 of 2)	intron (NR_046200, intron 1 of 2)	587	LINC02138	0.167912
chr6:37779746-37795060	chr6	37779746	37795060	+	promoter-TSS (NM_021943)	promoter-TSS (NM_021943)	96	ZFAND3	0.167895
chr17:21897413-21912519	chr17	21897413	21912519	+	intron (NR_027084, intron 1 of 1)	intron (NR_027084, intron 1 of 1)	904	FLJ36000	0.167865
chr12:42618277-42636731	chr12	42618277	42636731	+	3' UTR (NM_001190980, exon 3 of 3)	3' UTR (NM_001190980, exon 3 of 3)	4666	YAF2	0.167803
chr11:64506999-64535496	chr11	64506999	64535496	+	intron (NM_005609, intron 10 of 19)	intron (NM_005609, intron 10 of 19)	6522	PYGM	0.167803
chr7:143312737-143322737	chr7	143312737	143322737	+	promoter-TSS (NM_001130025)	promoter-TSS (NM_001130025)	-308	TCAF2	0.167752
chr17:75311753-75330605	chr17	75311753	75330605	+	intron (NM_006640, intron 1 of 10)	AluSx1|SINE|Alu	5582	SEPT9	0.167718
chr19:36976083-36988629	chr19	36976083	36988629	+	TTS (NR_036504)	TTS (NR_036504)	-1552	ZNF566	0.167718
chr1:110158560-110182074	chr1	110158560	110182074	+	intron (NM_203404, intron 6 of 15)	intron (NM_203404, intron 6 of 15)	2268	AMPD2	0.167718
chr11:65372062-65389186	chr11	65372062	65389186	+	exon (NM_002419, exon 1 of 10)	exon (NM_002419, exon 1 of 10)	1096	MAP3K11	0.167663
chr1:149853545-149877306	chr1	149853545	149877306	+	Intergenic	Intergenic	-5710	BOLA1	0.167663
chr9:131638384-131691241	chr9	131638384	131691241	+	intron (NM_001127244, intron 2 of 3)	intron (NM_001127244, intron 2 of 3)	-18362	PHYHD1	0.167663
chr11:75521349-75533867	chr11	75521349	75533867	+	intron (NM_003369, intron 1 of 14)	MIRb|SINE|MIR	1396	UVRAG	0.167662
chr16:46718486-46728486	chr16	46718486	46728486	+	promoter-TSS (NM_014321)	promoter-TSS (NM_014321)	-72	ORC6	0.167662
chr7:139020987-139033502	chr7	139020987	139033502	+	intron (NM_001244584, intron 1 of 10)	intron (NM_001244584, intron 1 of 10)	1366	C7orf55-LUC7L2	0.16766
chr22:43532193-43557460	chr22	43532193	43557460	+	Intergenic	Intergenic	-2694	TSPO	0.167568
chr12:65335571-65345571	chr12	65335571	65345571	+	intron (NR_146276, intron 3 of 3)	intron (NR_146276, intron 3 of 3)	45500	LINC02231	0.167568
chr11:75259279-75281478	chr11	75259279	75281478	+	Intergenic	Intergenic	-2723	SERPINH1	0.167512
chr16:85305239-85326862	chr16	85305239	85326862	+	promoter-TSS (NR_038859)	promoter-TSS (NR_038859)	-514	LINC00311	0.167512
chr9:35642429-35697104	chr9	35642429	35697104	+	Intergenic	Intergenic	-4149	CA9	0.167461
chr19:52688009-52700529	chr19	52688009	52700529	+	intron (NR_033500, intron 1 of 13)	AluSz|SINE|Alu	1214	PPP2R1A	0.167421
chr9:35727247-35739758	chr9	35727247	35739758	+	TTS (NR_106912)	TTS (NR_106912)	583	MIR6853	0.167421
chr8:140808614-140818614	chr8	140808614	140818614	+	intron (NM_001321646, intron 20 of 21)	intron (NM_001321646, intron 20 of 21)	-98315	KCNK9	0.167342
chr1:1004843-1022758	chr1	1004843	1022758	+	Intergenic	Intergenic	-4113	RNF223	0.167342
chr14:94389436-94409849	chr14	94389436	94409849	+	TTS (NM_016150)	TTS (NM_016150)	5911	FAM181A	0.167342
chr1:205247452-205262459	chr1	205247452	205262459	+	Intergenic	AluJb|SINE|Alu	28630	TMCC2	0.167342
chr9:117005919-117021220	chr9	117005919	117021220	+	intron (NM_032888, intron 25 of 60)	MIR|SINE|MIR	41855	MIR455	0.167342
chr16:69983442-70005384	chr16	69983442	70005384	+	intron (NM_182619, intron 8 of 12)	intron (NM_182619, intron 8 of 12)	9524	CLEC18A	0.167342
chr10:42723973-42736767	chr10	42723973	42736767	+	Intergenic	(CTAGGG)n|Simple_repeat|Simple_repeat	133123	LOC441666	0.167342
chr12:98979198-98995483	chr12	98979198	98995483	+	promoter-TSS (NM_213611)	promoter-TSS (NM_213611)	-63	SLC25A3	0.167324
chr16:4648705-4681184	chr16	4648705	4681184	+	promoter-TSS (NM_001330467)	promoter-TSS (NM_001330467)	-17	UBALD1	0.167321
chr17:41972958-41993118	chr17	41972958	41993118	+	intron (NM_001278370, intron 1 of 12)	intron (NM_001278370, intron 1 of 12)	2272	MPP2	0.167305
chr14:93573521-93589148	chr14	93573521	93589148	+	intron (NM_014216, intron 2 of 10)	CpG	930	ITPK1	0.167181
chr10:134891322-134909487	chr10	134891322	134909487	+	promoter-TSS (NR_111905)	promoter-TSS (NR_111905)	-203	ADGRA1-AS1	0.167179
chr5:139776047-139786047	chr5	139776047	139786047	+	promoter-TSS (NM_017747)	promoter-TSS (NM_017747)	-352	ANKHD1	0.167158
chr18:29667110-29679620	chr18	29667110	29679620	+	intron (NM_198128, intron 1 of 4)	intron (NM_198128, intron 1 of 4)	796	RNF138	0.167158
chr16:57764249-57774249	chr16	57764249	57774249	+	promoter-TSS (NM_005886)	promoter-TSS (NM_005886)	-411	KATNB1	0.167096
chr14:105690298-105723875	chr14	105690298	105723875	+	intron (NM_001242789, intron 1 of 12)	intron (NM_001242789, intron 1 of 12)	7136	BRF1	0.166976
chr22:50347352-50367480	chr22	50347352	50367480	+	TTS (NR_106879)	TTS (NR_106879)	902	MIR6821	0.166976
chr17:72193545-72220006	chr17	72193545	72220006	+	TTS (NM_000999)	TTS (NM_000999)	2685	MGC16275	0.166976
chr9:134390049-134411687	chr9	134390049	134411687	+	intron (NR_134667, intron 6 of 6)	intron (NR_134667, intron 6 of 6)	5794	UCK1	0.166976
chr1:110067791-110097363	chr1	110067791	110097363	+	promoter-TSS (NM_031936)	promoter-TSS (NM_031936)	83	GPR61	0.166775
chr1:36019251-36031762	chr1	36019251	36031762	+	intron (NM_001014839, intron 3 of 7)	L3b|LINE|CR1	2113	NCDN	0.166775
chr3:37894197-37909416	chr3	37894197	37909416	+	intron (NR_110532, intron 1 of 5)	intron (NR_110532, intron 1 of 5)	1465	ITGA9-AS1	0.166775
chr3:14178769-14191402	chr3	14178769	14191402	+	TTS (NM_024334)	TTS (NM_024334)	18645	TMEM43	0.166741
chr8:81898976-81911485	chr8	81898976	81911485	+	intron (NM_018440, intron 4 of 8)	intron (NM_018440, intron 4 of 8)	-118214	ZNF704	0.166741
chr1:1178646-1191196	chr1	1178646	1191196	+	Intergenic	Intergenic	-2819	C1QTNF12	0.166741
chr17:4778796-4788796	chr17	4778796	4788796	+	intron (NM_001024937, intron 2 of 31)	AluSx1|SINE|Alu	-19152	C17orf107	0.166741
chr18:55834854-55844854	chr18	55834854	55844854	+	intron (NM_001144964, intron 2 of 30)	intron (NM_001144964, intron 2 of 30)	-22768	NEDD4L	0.166741
chr10:112114017-112124017	chr10	112114017	112124017	+	Intergenic	Intergenic	-54310	SMNDC1	0.166741
chr17:47568113-47580630	chr17	47568113	47580630	+	intron (NM_002507, intron 1 of 5)	CpG	1716	NGFR	0.166716
chr18:77301074-77314032	chr18	77301074	77314032	+	Intergenic	Intergenic	-31729	LOC284240	0.166716
chr17:77103095-77118416	chr17	77103095	77118416	+	intron (NM_001082575, intron 5 of 14)	intron (NM_001082575, intron 5 of 14)	39736	ENGASE	0.166716
chr9:126129294-126147268	chr9	126129294	126147268	+	intron (NM_173689, intron 12 of 12)	intron (NM_173689, intron 12 of 12)	7223	CRB2	0.166716
chr2:45229736-45242332	chr2	45229736	45242332	+	exon (NM_016932, exon 1 of 2)	exon (NM_016932, exon 1 of 2)	508	SIX2	0.166716
chr18:77276533-77292042	chr18	77276533	77292042	+	intron (NM_172387, intron 9 of 9)	intron (NM_172387, intron 9 of 9)	-54995	LOC284240	0.166716
chr6:26848330-26871141	chr6	26848330	26871141	+	intron (NR_003504, intron 3 of 8)	MER82|DNA|TcMar-Tigger	64598	GUSBP2	0.166716
chr19:52768195-52778195	chr19	52768195	52778195	+	intron (NM_001010851, intron 1 of 3)	CpG	371	ZNF766	0.166716
chr2:240314548-240327468	chr2	240314548	240327468	+	intron (NM_006037, intron 1 of 26)	intron (NM_006037, intron 1 of 26)	1635	HDAC4	0.166647
chr3:170070301-170082804	chr3	170070301	170082804	+	promoter-TSS (NM_001145097)	promoter-TSS (NM_001145097)	-859	SKIL	0.166584
chr7:66089070-66099070	chr7	66089070	66099070	+	exon (NM_001167961, exon 1 of 5)	exon (NM_001167961, exon 1 of 5)	202	KCTD7	0.16637
chr11:125126325-125141516	chr11	125126325	125141516	+	intron (NM_022062, intron 2 of 12)	intron (NM_022062, intron 2 of 12)	99361	PKNOX2	0.166328
chr12:90098039-90108039	chr12	90098039	90108039	+	non-coding (NR_028138, exon 1 of 1)	non-coding (NR_028138, exon 1 of 1)	307	ATP2B1-AS1	0.166256
chrX:61682732-61776487	chrX	61682732	61776487	+	Intergenic	ALR/Alpha|Satellite|centr	841609	SPIN4	0.166256
chr11:6485463-6508375	chr11	6485463	6508375	+	3' UTR (NM_001242854, exon 8 of 8)	3' UTR (NM_001242854, exon 8 of 8)	-1230	TRIM3	0.16623
chr20:17944623-17954623	chr20	17944623	17954623	+	promoter-TSS (NM_152227)	promoter-TSS (NM_152227)	11	SNX5	0.16623
chr19:50523455-50533455	chr19	50523455	50533455	+	promoter-TSS (NM_015428)	promoter-TSS (NM_015428)	188	VRK3	0.166187
chr4:132640234-132688280	chr4	132640234	132688280	+	Intergenic	Intergenic	-21736	SNHG27	0.166187
chr1:10454264-10464264	chr1	10454264	10464264	+	promoter-TSS (NM_001304452)	promoter-TSS (NM_001304452)	89	PGD	0.166187
chr2:11287322-11306096	chr2	11287322	11306096	+	intron (NM_152391, intron 1 of 6)	intron (NM_152391, intron 1 of 6)	1211	PQLC3	0.166187
chr15:91465719-91486427	chr15	91465719	91486427	+	promoter-TSS (NR_104447)	promoter-TSS (NR_104447)	-274	HDDC3	0.166187
chr3:105078779-105093936	chr3	105078779	105093936	+	intron (NM_001243281, intron 1 of 13)	intron (NM_001243281, intron 1 of 13)	800	ALCAM	0.166011
chrX:47504818-47523649	chrX	47504818	47523649	+	intron (NR_045560, intron 5 of 7)	intron (NR_045560, intron 5 of 7)	-3999	UXT-AS1	0.165926
chr3:136576436-136588959	chr3	136576436	136588959	+	intron (NM_001291999, intron 1 of 3)	AluY|SINE|Alu	1647	NCK1	0.165926
chr4:7040489-7052998	chr4	7040489	7052998	+	non-coding (NR_033828, exon 2 of 4)	non-coding (NR_033828, exon 2 of 4)	1215	LOC100129931	0.165904
chr13:80907717-80922748	chr13	80907717	80922748	+	promoter-TSS (NM_001318536)	promoter-TSS (NM_001318536)	18	SPRY2	0.165813
chr18:74529535-74542048	chr18	74529535	74542048	+	promoter-TSS (NM_007345)	promoter-TSS (NM_007345)	-325	ZNF236	0.165772
chr1:161117166-161180360	chr1	161117166	161180360	+	Intergenic	AluJb|SINE|Alu	-1005	B4GALT3	0.165618
chr1:226289796-226315874	chr1	226289796	226315874	+	Intergenic	SVA_D|Other|Other	31559	LINC01703	0.165601
chr19:7977985-7998374	chr19	7977985	7998374	+	TTS (NR_030717)	TTS (NR_030717)	2312	SNAPC2	0.165601
chr6:61894564-61919216	chr6	61894564	61919216	+	Intergenic	ALR/Alpha|Satellite|centr	-377118	MTRNR2L9	0.165571
chr2:30364795-30377379	chr2	30364795	30377379	+	intron (NM_016061, intron 1 of 2)	intron (NM_016061, intron 1 of 2)	1337	YPEL5	0.165571
chr3:152874453-152886963	chr3	152874453	152886963	+	exon (NM_002886, exon 1 of 1)	exon (NM_002886, exon 1 of 1)	707	RAP2B	0.165571
chr3:49499485-49515051	chr3	49499485	49515051	+	promoter-TSS (NM_004393)	promoter-TSS (NM_004393)	-297	DAG1	0.165571
chr5:32136509-32146509	chr5	32136509	32146509	+	intron (NM_022130, intron 2 of 3)	intron (NM_022130, intron 2 of 3)	32916	GOLPH3	0.165539
chr4:52704896-52717397	chr4	52704896	52717397	+	intron (NM_001287755, intron 1 of 10)	intron (NM_001287755, intron 1 of 10)	1401	DCUN1D4	0.165496
chr1:16167229-16182362	chr1	16167229	16182362	+	promoter-TSS (NR_024279)	promoter-TSS (NR_024279)	-153	FLJ37453	0.165425
chr6:33722483-33765162	chr6	33722483	33765162	+	intron (NM_001348710, intron 8 of 8)	intron (NM_001348710, intron 8 of 8)	10897	LEMD2	0.165412
chr8:26301909-26314421	chr8	26301909	26314421	+	Intergenic	Intergenic	60259	BNIP3L	0.165412
chr4:2959730-2972235	chr4	2959730	2972235	+	promoter-TSS (NM_001291978)	promoter-TSS (NM_001291978)	639	GRK4	0.165412
chr1:10265472-10277975	chr1	10265472	10277975	+	intron (NM_015074, intron 1 of 46)	intron (NM_015074, intron 1 of 46)	959	KIF1B	0.165358
chr1:228324118-228374044	chr1	228324118	228374044	+	Intergenic	MLT2B2|LTR|ERVL	3468	IBA57-DT	0.165328
chr1:150510080-150559941	chr1	150510080	150559941	+	intron (NR_104133, intron 3 of 3)	intron (NR_104133, intron 3 of 3)	10605	MIR4257	0.165328
chr21:37495266-37535939	chr21	37495266	37535939	+	intron (NR_038894, intron 2 of 2)	AluSx|SINE|Alu	8339	CBR3	0.165292
chr16:88707272-88736133	chr16	88707272	88736133	+	exon (NM_002461, exon 7 of 10)	exon (NM_002461, exon 7 of 10)	-4210	CYBA	0.165238
chr16:32864001-32901999	chr16	32864001	32901999	+	Intergenic	Intergenic	13463	SLC6A10P	0.165173
chr2:121660900-121677459	chr2	121660900	121677459	+	intron (NM_005270, intron 1 of 12)	(TTCA)n|Simple_repeat|Simple_repeat	114312	GLI2	0.165173
chr17:62768600-62781103	chr17	62768600	62781103	+	non-coding (NR_027487, exon 3 of 3)	non-coding (NR_027487, exon 3 of 3)	-2026	MIR6080	0.165173
chr1:27137240-27159039	chr1	27137240	27159039	+	Intergenic	AluY|SINE|Alu	-5062	ZDHHC18	0.165173
chr22:18871063-18933316	chr22	18871063	18933316	+	intron (NM_001195226, intron 12 of 13)	MLT1H|LTR|ERVL-MaLR	8453	DGCR6	0.165167
chr4:14999552-15012062	chr4	14999552	15012062	+	TTS (NR_125911)	TTS (NR_125911)	1509	CPEB2	0.165131
chr11:76150867-76160867	chr11	76150867	76160867	+	promoter-TSS (NM_001300943)	promoter-TSS (NM_001300943)	-202	EMSY	0.165131
chr3:51417685-51435205	chr3	51417685	51435205	+	exon (NM_006010, exon 4 of 4)	exon (NM_006010, exon 4 of 4)	-2254	RBM15B	0.165131
chr2:85639064-85674697	chr2	85639064	85674697	+	intron (NM_201594, intron 8 of 20)	intron (NM_201594, intron 8 of 20)	10826	SH2D6	0.165131
chr16:1815166-1840777	chr16	1815166	1840777	+	exon (NM_080861, exon 5 of 7)	exon (NM_080861, exon 5 of 7)	3852	SPSB3	0.165025
chr18:18511981-18524481	chr18	18511981	18524481	+	Intergenic	ALR/Alpha|Satellite|centr	173581	ROCK1	0.164938
chr1:54862659-54877918	chr1	54862659	54877918	+	exon (NM_018070, exon 3 of 17)	exon (NM_018070, exon 3 of 17)	1780	SSBP3	0.164906
chr1:32529771-32545455	chr1	32529771	32545455	+	promoter-TSS (NM_001319679)	promoter-TSS (NM_001319679)	-19	TMEM39B	0.164906
chr5:74624941-74640192	chr5	74624941	74640192	+	promoter-TSS (NM_001130996)	promoter-TSS (NM_001130996)	-427	HMGCR	0.164878
chr1:1650310-1662819	chr1	1650310	1662819	+	promoter-TSS (NM_033490)	promoter-TSS (NM_033490)	-560	CDK11A	0.164875
chr22:21364359-21376865	chr22	21364359	21376865	+	intron (NM_001159554, intron 2 of 11)	AluY|SINE|Alu	1163	P2RX6	0.164875
chr8:82276341-82286341	chr8	82276341	82286341	+	Intergenic	MIR|SINE|MIR	78417	PMP2	0.164875
chr19:34282480-34295246	chr19	34282480	34295246	+	intron (NM_001129995, intron 1 of 6)	CpG-13472	1112	KCTD15	0.164874
chr2:174824561-174834561	chr2	174824561	174834561	+	promoter-TSS (NM_001017371)	promoter-TSS (NM_001017371)	-614	SP3	0.164814
chr4:68258203-68273232	chr4	68258203	68273232	+	Intergenic	ALR/Alpha|Satellite|centr	22001	LOC101927237	0.164733
chr10:104469278-104481783	chr10	104469278	104481783	+	intron (NM_178858, intron 1 of 11)	AluJo|SINE|Alu	1255	SFXN2	0.164616
chr17:1922714-1982050	chr17	1922714	1982050	+	TTS (NR_029674)	TTS (NR_029674)	920	MIR132	0.164541
chr2:219118302-219165373	chr2	219118302	219165373	+	intron (NM_001321438, intron 8 of 10)	intron (NM_001321438, intron 8 of 10)	3074	MIR6513	0.164541
chr6:43135163-43154644	chr6	43135163	43154644	+	intron (NM_003131, intron 4 of 6)	MER5A1|DNA|hAT-Charlie	4775	SRF	0.164462
chr17:7102233-7129602	chr17	7102233	7129602	+	intron (NM_001321074, intron 3 of 21)	intron (NM_001321074, intron 3 of 21)	-4527	ACADVL	0.164427
chr14:105094362-105199439	chr14	105094362	105199439	+	Intergenic	Intergenic	-2814	MIR4710	0.164382
chr5:65887111-65897111	chr5	65887111	65897111	+	promoter-TSS (NM_001164664)	promoter-TSS (NM_001164664)	-65	MAST4	0.164333
chr1:54692960-54705475	chr1	54692960	54705475	+	intron (NM_001009955, intron 13 of 16)	SVA_F|Other|Other	-2899	SSBP3-AS1	0.164333
chr15:20208072-20218072	chr15	20208072	20218072	+	Intergenic	Intergenic	-274925	CHEK2P2	0.164333
chr15:20218121-20228121	chr15	20218121	20228121	+	Intergenic	Intergenic	-264876	CHEK2P2	0.164333
chr2:240608934-240618934	chr2	240608934	240618934	+	Intergenic	Intergenic	-70620	LOC150935	0.164333
chr5:175615151-175630208	chr5	175615151	175630208	+	intron (NR_036494, intron 1 of 25)	intron (NR_036494, intron 1 of 25)	3619	LOC643201	0.164333
chr3:183320229-183332796	chr3	183320229	183332796	+	Intergenic	SVA_F|Other|Other	-26899	KLHL24	0.164333
chr8:744179-754179	chr8	744179	754179	+	intron (NM_001346810, intron 1 of 14)	intron (NM_001346810, intron 1 of 14)	60631	LOC401442	0.164333
chr6:33821595-33831595	chr6	33821595	33831595	+	Intergenic	Intergenic	38089	LINC01016	0.164333
chr2:20735010-20745010	chr2	20735010	20745010	+	Intergenic	Intergenic	52298	HS1BP3-IT1	0.164333
chr6:114173603-114188616	chr6	114173603	114188616	+	exon (NM_002356, exon 2 of 2)	exon (NM_002356, exon 2 of 2)	2595	MARCKS	0.164225
chr6:151706914-151719414	chr6	151706914	151719414	+	promoter-TSS (NM_020861)	promoter-TSS (NM_020861)	-329	ZBTB2	0.164225
chr5:69580982-69590982	chr5	69580982	69590982	+	promoter-TSS (NR_029426)	promoter-TSS (NR_029426)	22	SMA4	0.164215
chr19:48821302-48843940	chr19	48821302	48843940	+	exon (NM_001313905, exon 4 of 5)	exon (NM_001313905, exon 4 of 5)	3365	EMP3	0.164215
chr3:66527045-66558564	chr3	66527045	66558564	+	intron (NM_015541, intron 1 of 18)	intron (NM_015541, intron 1 of 18)	8041	LRIG1	0.164181
chr7:105920356-105930356	chr7	105920356	105930356	+	5' UTR (NM_005746, exon 1 of 11)	5' UTR (NM_005746, exon 1 of 11)	282	NAMPT	0.164181
chr17:72848202-72875883	chr17	72848202	72875883	+	intron (NM_001258015, intron 4 of 10)	intron (NM_001258015, intron 4 of 10)	2834	FDXR	0.164181
chr12:27086363-27096363	chr12	27086363	27096363	+	promoter-TSS (NM_018164)	promoter-TSS (NM_018164)	58	FGFR1OP2	0.164181
chr8:99123757-99136270	chr8	99123757	99136270	+	promoter-TSS (NM_015029)	promoter-TSS (NM_015029)	-55	POP1	0.164108
chr19:49334193-49346705	chr19	49334193	49346705	+	promoter-TSS (NM_016246)	promoter-TSS (NM_016246)	-515	HSD17B14	0.164108
chr4:6654-16654	chr4	6654	16654	+	Intergenic	TAR1|Satellite|telo	-41525	ZNF595	0.164108
chr17:41376543-41406147	chr17	41376543	41406147	+	Intergenic	AluSx1|SINE|Alu	-10283	LINC00854	0.164083
chr7:112574422-112586928	chr7	112574422	112586928	+	promoter-TSS (NM_152556)	promoter-TSS (NM_152556)	-743	BMT2	0.164083
chr16:2385261-2397775	chr16	2385261	2397775	+	promoter-TSS (NM_001089)	promoter-TSS (NM_001089)	595	ABCA17P	0.164083
chr3:135906979-135922255	chr3	135906979	135922255	+	promoter-TSS (NM_018133)	promoter-TSS (NM_018133)	71	MSL2	0.163944
chr17:17871118-17883636	chr17	17871118	17883636	+	intron (NM_001130091, intron 3 of 13)	intron (NM_001130091, intron 3 of 13)	1250	DRC3	0.163944
chr12:49515031-49531696	chr12	49515031	49531696	+	exon (NM_006082, exon 2 of 4)	exon (NM_006082, exon 2 of 4)	1941	TUBA1B	0.163939
chr16:87972861-87991358	chr16	87972861	87991358	+	Intergenic	Intergenic	-2929	BANP	0.163939
chr15:68867801-68920123	chr15	68867801	68920123	+	intron (NM_006091, intron 1 of 11)	L2b|LINE|L2	-14917	CORO2B	0.163939
chr9:70337168-70352235	chr9	70337168	70352235	+	Intergenic	Intergenic	30223	LOC101928381	0.163875
chr3:48767305-48791908	chr3	48767305	48791908	+	Intergenic	AluSg|SINE|Alu	-24895	IP6K2	0.163875
chr2:110049425-110061925	chr2	110049425	110061925	+	intron (NM_001099289, intron 7 of 9)	MIR|SINE|MIR	-125594	MIR4266	0.163875
chr12:1692327-1720834	chr12	1692327	1720834	+	Intergenic	Intergenic	-3249	FBXL14	0.163843
chr2:98201891-98211891	chr2	98201891	98211891	+	promoter-TSS (NM_001353337)	promoter-TSS (NM_001353337)	-463	ANKRD36B	0.163843
chr12:6972628-6987961	chr12	6972628	6987961	+	TTS (NM_001258026)	TTS (NM_001258026)	2155	SPSB2	0.163702
chr8:28251949-28285092	chr8	28251949	28285092	+	Intergenic	AluSz|SINE|Alu	-24543	ZNF395	0.163702
chr5:176232118-176252068	chr5	176232118	176252068	+	intron (NM_133369, intron 1 of 14)	intron (NM_133369, intron 1 of 14)	4533	UNC5A	0.163682
chr21:33977637-33992926	chr21	33977637	33992926	+	promoter-TSS (NM_001350338)	promoter-TSS (NM_001350338)	-100	CFAP298	0.163682
chr19:3600984-3633159	chr19	3600984	3633159	+	intron (NM_021231, intron 6 of 10)	AluSc|SINE|Alu	9742	CACTIN	0.163682
chr13:113606101-113702764	chr13	113606101	113702764	+	intron (NM_001320816, intron 1 of 29)	intron (NM_001320816, intron 1 of 29)	-1596	MCF2L	0.163671
chr16:87853258-87920690	chr16	87853258	87920690	+	intron (NM_003486, intron 1 of 9)	intron (NM_003486, intron 1 of 9)	16131	SLC7A5	0.16366
chr4:144250618-144265978	chr4	144250618	144265978	+	5' UTR (NM_002039, exon 1 of 10)	5' UTR (NM_002039, exon 1 of 10)	315	GAB1	0.16366
chr10:98584011-98599555	chr10	98584011	98599555	+	promoter-TSS (NM_032440)	promoter-TSS (NM_032440)	-234	LCOR	0.16366
chr2:198342296-198387359	chr2	198342296	198387359	+	promoter-TSS (NM_002156)	promoter-TSS (NM_002156)	106	HSPE1-MOB4	0.163578
chr8:104139535-104172469	chr8	104139535	104172469	+	intron (NM_001024372, intron 1 of 1)	intron (NM_001024372, intron 1 of 1)	-2432	BAALC-AS2	0.163575
chr22:20063310-20075824	chr22	20063310	20075824	+	intron (NM_001190326, intron 1 of 12)	L2a|LINE|L2	1812	DGCR8	0.163567
chr12:31738507-31748507	chr12	31738507	31748507	+	promoter-TSS (NM_001308339)	promoter-TSS (NM_001308339)	-131	DENND5B	0.163567
chr20:42137629-42147629	chr20	42137629	42147629	+	promoter-TSS (NM_015478)	promoter-TSS (NM_015478)	-447	L3MBTL1	0.163567
chr2:45864942-45884392	chr2	45864942	45884392	+	Intergenic	Intergenic	-4376	PRKCE	0.163567
chr9:37899521-37924608	chr9	37899521	37924608	+	Intergenic	L1ME4a|LINE|L1	-7714	SLC25A51	0.163506
chr8:131362668-131377994	chr8	131362668	131377994	+	exon (NM_018482, exon 3 of 30)	exon (NM_018482, exon 3 of 30)	-61552	ASAP1-IT1	0.163506
chr14:105008361-105037374	chr14	105008361	105037374	+	Intergenic	Intergenic	-23154	C14orf180	0.163506
chr11:8097849-8120501	chr11	8097849	8120501	+	intron (NM_177972, intron 1 of 11)	intron (NM_177972, intron 1 of 11)	6266	TUB	0.163506
chr9:124302414-124345903	chr9	124302414	124345903	+	Intergenic	Intergenic	-5223	DAB2IP	0.163506
chr1:2504270-2523893	chr1	2504270	2523893	+	intron (NR_121638, intron 2 of 3)	MER65A|LTR|ERV1	-3818	FAM213B	0.163448
chr8:135718400-135733410	chr8	135718400	135733410	+	promoter-TSS (NM_001174157)	promoter-TSS (NM_001174157)	-613	ZFAT	0.163448
chr10:103573265-103610794	chr10	103573265	103610794	+	intron (NM_173191, intron 1 of 9)	intron (NM_173191, intron 1 of 9)	7582	KCNIP2	0.163435
chr11:64844859-64895247	chr11	64844859	64895247	+	intron (NM_013265, intron 2 of 9)	intron (NM_013265, intron 2 of 9)	6466	VPS51	0.163433
chr12:56204179-56231215	chr12	56204179	56231215	+	intron (NM_032364, intron 2 of 6)	AluSz|SINE|Alu	-5695	TMEM198B	0.163433
chr2:5826578-5846616	chr2	5826578	5846616	+	3' UTR (NM_003108, exon 1 of 1)	3' UTR (NM_003108, exon 1 of 1)	3798	SOX11	0.163361
chr16:81035719-81045719	chr16	81035719	81045719	+	promoter-TSS (NR_147840)	promoter-TSS (NR_147840)	-195	CMC2	0.163361
chr5:154229278-154244516	chr5	154229278	154244516	+	promoter-TSS (NM_001301083)	promoter-TSS (NM_001301083)	-912	CNOT8	0.163361
chr6:126063185-126078255	chr6	126063185	126078255	+	promoter-TSS (NM_012259)	promoter-TSS (NM_012259)	-12	HEY2	0.163361
chr7:90888839-90898839	chr7	90888839	90898839	+	promoter-TSS (NM_003505)	promoter-TSS (NM_003505)	56	FZD1	0.163262
chr4:187107383-187117383	chr4	187107383	187117383	+	promoter-TSS (NM_207352)	promoter-TSS (NM_207352)	261	FLJ38576	0.163199
chr16:1195993-1245210	chr16	1195993	1245210	+	intron (NM_001005407, intron 2 of 33)	intron (NM_001005407, intron 2 of 33)	17360	CACNA1H	0.163199
chr3:51713175-51747865	chr3	51713175	51747865	+	intron (NR_103462, intron 2 of 3)	intron (NR_103462, intron 2 of 3)	-10529	GRM2	0.163199
chr19:50992602-51007680	chr19	50992602	51007680	+	Intergenic	(GCCTG)n|Simple_repeat|Simple_repeat	14275	JOSD2	0.163199
chr4:103417842-103427842	chr4	103417842	103427842	+	promoter-TSS (NM_001319226)	promoter-TSS (NM_001319226)	-213	NFKB1	0.163199
chr1:247283554-247296061	chr1	247283554	247296061	+	intron (NM_001243740, intron 3 of 3)	CpG	-14088	C1orf229	0.163199
chr1:6636030-6648559	chr1	6636030	6648559	+	exon (NM_001278648, exon 3 of 11)	exon (NM_001278648, exon 3 of 11)	2243	ZBTB48	0.163111
chr2:131574223-131589383	chr2	131574223	131589383	+	Intergenic	MIRc|SINE|MIR	67939	AMER3	0.163111
chr7:105691627-105707975	chr7	105691627	105707975	+	Intergenic	L1M5|LINE|L1	52990	SYPL1	0.163111
chr17:76104440-76131697	chr17	76104440	76131697	+	intron (NM_001127198, intron 10 of 19)	intron (NM_001127198, intron 10 of 19)	6807	TMC6	0.163111
chr9:42794014-42812897	chr9	42794014	42812897	+	Intergenic	Intergenic	31747	LOC101928381	0.163111
chr1:43386188-43398700	chr1	43386188	43398700	+	3' UTR (NM_006516, exon 10 of 10)	3' UTR (NM_006516, exon 10 of 10)	-32276	SLC2A1-AS1	0.163111
chr6:3378785-3393850	chr6	3378785	3393850	+	intron (NR_104448, intron 3 of 11)	intron (NR_104448, intron 3 of 11)	58930	SLC22A23	0.163111
chr19:42799567-42836430	chr19	42799567	42836430	+	intron (NM_173633, intron 1 of 14)	CpG	521	TMEM145	0.163089
chr1:142629077-142696751	chr1	142629077	142696751	+	Intergenic	Intergenic	50691	ANKRD20A12P	0.163089
chr12:57876691-57922969	chr12	57876691	57922969	+	intron (NM_004990, intron 11 of 20)	AluJb|SINE|Alu	-6641	MIR6758	0.163007
chr1:55224747-55237254	chr1	55224747	55237254	+	promoter-TSS (NM_152268)	promoter-TSS (NM_152268)	-774	PARS2	0.162983
chr1:11115694-11125694	chr1	11115694	11125694	+	promoter-TSS (NM_003132)	promoter-TSS (NM_003132)	-603	SRM	0.162983
chr17:17340359-17350359	chr17	17340359	17350359	+	Intergenic	SVA_F|Other|Other	-34941	MED9	0.162931
chr8:80973056-80983056	chr8	80973056	80983056	+	intron (NM_001025253, intron 1 of 7)	MER96B|DNA|hAT	15010	TPD52	0.162931
chr6:170701428-170716652	chr6	170701428	170716652	+	intron (NM_001286380, intron 9 of 10)	intron (NM_001286380, intron 9 of 10)	69191	MIR4644	0.162931
chr18:77523750-77540203	chr18	77523750	77540203	+	Intergenic	Intergenic	90546	CTDP1	0.162931
chr8:140709851-140725417	chr8	140709851	140725417	+	Intergenic	CpG-26022	-2335	KCNK9	0.162931
chr3:195480812-195494473	chr3	195480812	195494473	+	intron (NM_138297, intron 14 of 22)	intron (NM_138297, intron 14 of 22)	39889	MUC20	0.162931
chr1:54772194-54782194	chr1	54772194	54782194	+	intron (NM_001009955, intron 4 of 16)	intron (NM_001009955, intron 4 of 16)	75078	SSBP3-AS1	0.162931
chr5:42986926-42999461	chr5	42986926	42999461	+	non-coding (NR_104643, exon 1 of 2)	non-coding (NR_104643, exon 1 of 2)	242	FLJ32255	0.162931
chr11:116699885-116712483	chr11	116699885	116712483	+	promoter-TSS (NR_126362)	promoter-TSS (NR_126362)	-649	APOA1-AS	0.162931
chr2:121529829-121545992	chr2	121529829	121545992	+	Intergenic	Intergenic	-16957	GLI2	0.162931
chr1:834256-849574	chr1	834256	849574	+	Intergenic	HERV16-int|LTR|ERVL	13157	LOC100130417	0.162931
chr14:20263670-20273670	chr14	20263670	20273670	+	Intergenic	L1P4b|LINE|L1	-3259	OR4N2	0.162749
chr10:80265738-80275738	chr10	80265738	80275738	+	Intergenic	Intergenic	243653	LINC00595	0.162749
chr11:36471224-36483785	chr11	36471224	36483785	+	intron (NM_001160167, intron 8 of 8)	intron (NM_001160167, intron 8 of 8)	54359	TRAF6	0.162749
chr5:60620491-60638178	chr5	60620491	60638178	+	intron (NM_020928, intron 1 of 13)	CpG-20727	1234	ZSWIM6	0.162721
chr12:6956274-6966274	chr12	6956274	6966274	+	promoter-TSS (NM_001331019)	promoter-TSS (NM_001331019)	-11	USP5	0.162697
chr8:99433559-99443559	chr8	99433559	99443559	+	promoter-TSS (NM_020697)	promoter-TSS (NM_020697)	-691	KCNS2	0.162658
chr5:7791446-7801446	chr5	7791446	7801446	+	intron (NM_020546, intron 20 of 24)	intron (NM_020546, intron 20 of 24)	55157	C5orf49	0.162658
chr6:168754039-168764039	chr6	168754039	168764039	+	Intergenic	Intergenic	-38605	DACT2	0.162658
chr20:56034383-56044383	chr20	56034383	56044383	+	Intergenic	AluSx3|SINE|Alu	60540	CTCFL	0.162658
chr1:1670068-1685581	chr1	1670068	1685581	+	promoter-TSS (NM_001199787)	promoter-TSS (NM_001199787)	-386	SLC35E2A	0.162657
chr17:72828315-72844193	chr17	72828315	72844193	+	TTS (NM_001321264)	TTS (NM_001321264)	19753	GRIN2C	0.162629
chr12:3238698-3254015	chr12	3238698	3254015	+	intron (NM_006675, intron 2 of 8)	intron (NM_006675, intron 2 of 8)	59835	TSPAN9	0.162629
chr4:80989273-80999273	chr4	80989273	80999273	+	5' UTR (NM_001145794, exon 1 of 16)	5' UTR (NM_001145794, exon 1 of 16)	204	ANTXR2	0.162629
chr13:95128527-95138527	chr13	95128527	95138527	+	intron (NM_001322185, intron 1 of 7)	MLT1D|LTR|ERVL-MaLR	-1591	DCT	0.162629
chr17:81028791-81070151	chr17	81028791	81070151	+	intron (NM_001004431, intron 2 of 3)	intron (NM_001004431, intron 2 of 3)	11904	METRNL	0.162526
chr11:347547-422087	chr11	347547	422087	+	Intergenic	MER52D|LTR|ERV1	-7782	PKP3	0.162524
chr14:103051478-103066526	chr14	103051478	103066526	+	promoter-TSS (NM_015156)	promoter-TSS (NM_015156)	6	RCOR1	0.162515
chr11:44582256-44597284	chr11	44582256	44597284	+	intron (NM_001024844, intron 1 of 8)	intron (NM_001024844, intron 1 of 8)	2629	CD82	0.162515
chr9:66452590-66478267	chr9	66452590	66478267	+	intron (NR_121647, intron 2 of 4)	L1PB4|LINE|L1	8139	LINC01410	0.162359
chr14:69239765-69266729	chr14	69239765	69266729	+	Intergenic	Intergenic	7384	ZFP36L1	0.16232
chr9:130314425-130354607	chr9	130314425	130354607	+	intron (NM_001035534, intron 1 of 13)	AluJb|SINE|Alu	-3120	FAM129B	0.16232
chr3:10046039-10063677	chr3	10046039	10063677	+	Intergenic	Intergenic	-1926	EMC3	0.16232
chr11:72518312-72549014	chr11	72518312	72549014	+	intron (NM_001318766, intron 6 of 17)	CpG-4560	8212	ATG16L2	0.162295
chr17:58672515-58685029	chr17	58672515	58685029	+	intron (NM_003620, intron 1 of 5)	intron (NM_003620, intron 1 of 5)	1228	PPM1D	0.162295
chr14:23785098-23797610	chr14	23785098	23797610	+	5' UTR (NM_001360552, exon 1 of 6)	5' UTR (NM_001360552, exon 1 of 6)	139	PABPN1	0.162295
chr6:42939343-42957522	chr6	42939343	42957522	+	Intergenic	Intergenic	-1451	PEX6	0.162295
chr9:137294690-137366359	chr9	137294690	137366359	+	3' UTR (NM_002957, exon 10 of 10)	3' UTR (NM_002957, exon 10 of 10)	32096	RXRA	0.162221
chr5:34240162-34250162	chr5	34240162	34250162	+	promoter-TSS (NR_146599)	promoter-TSS (NR_146599)	-333	C1QTNF3	0.162131
chr15:22500021-22555837	chr15	22500021	22555837	+	Intergenic	Intergenic	-14649	MIR1268A	0.162056
chr7:150098127-150110640	chr7	150098127	150110640	+	intron (NR_027237, intron 1 of 2)	L2c|LINE|L2	1543	LOC728743	0.162056
chr8:26425717-26444747	chr8	26425717	26444747	+	promoter-TSS (NM_001244604)	promoter-TSS (NM_001244604)	-108	DPYSL2	0.162055
chr21:38428858-38450405	chr21	38428858	38450405	+	exon (NM_153682, exon 4 of 5)	exon (NM_153682, exon 4 of 5)	-3265	LOC105372795	0.162048
chr8:41993166-42015476	chr8	41993166	42015476	+	Intergenic	AluSx1|SINE|Alu	-6143	AP3M2	0.16199
chr3:45620150-45643972	chr3	45620150	45643972	+	Intergenic	MER52A|LTR|ERV1	-4262	LIMD1	0.16199
chr16:67863369-67886127	chr16	67863369	67886127	+	intron (NM_025082, intron 1 of 15)	intron (NM_025082, intron 1 of 15)	-1465	THAP11	0.161948
chr2:110364294-110376901	chr2	110364294	110376901	+	intron (NM_144710, intron 1 of 10)	Charlie1b|DNA|hAT-Charlie	637	SEPT10	0.161885
chr1:151567604-151592048	chr1	151567604	151592048	+	Intergenic	L2c|LINE|L2	-4836	SNX27	0.161885
chr3:49565613-49583440	chr3	49565613	49583440	+	Intergenic	Intergenic	17273	BSN-DT	0.161829
chr15:82936858-82952092	chr15	82936858	82952092	+	promoter-TSS (NR_026811).2	promoter-TSS (NR_026811).2	-271	GOLGA2P10	0.161763
chr19:51010418-51025462	chr19	51010418	51025462	+	promoter-TSS (NM_001114598)	promoter-TSS (NM_001114598)	7	ASPDH	0.161763
chr12:107344843-107354843	chr12	107344843	107354843	+	promoter-TSS (NM_001319662)	promoter-TSS (NM_001319662)	343	TMEM263	0.161763
chr13:42608098-42628355	chr13	42608098	42628355	+	intron (NM_001204504, intron 1 of 29)	AluJo|SINE|Alu	4054	DGKH	0.16175
chr12:54669195-54681710	chr12	54669195	54681710	+	intron (NM_002136, intron 2 of 9)	intron (NM_002136, intron 2 of 9)	919	HNRNPA1P10	0.161733
chr22:29693052-29716167	chr22	29693052	29716167	+	exon (NM_001278730, exon 2 of 6)	exon (NM_001278730, exon 2 of 6)	1624	GAS2L1	0.161465
chr17:66447194-66472383	chr17	66447194	66472383	+	intron (NM_001278433, intron 1 of 10)	L2a|LINE|L2	-6123	WIPI1	0.161464
chr16:70315421-70338448	chr16	70315421	70338448	+	intron (NM_001257174, intron 1 of 9)	AluSx|SINE|Alu	-1766	DDX19B	0.161464
chr16:30781064-30805349	chr16	30781064	30805349	+	exon (NM_001080417, exon 3 of 3)	exon (NM_001080417, exon 3 of 3)	5334	ZNF629	0.161455
chr8:87516246-87533914	chr8	87516246	87533914	+	intron (NM_001317807, intron 1 of 9)	FLAM_C|SINE|Alu	1497	RMDN1	0.161455
chr9:87601775-87614287	chr9	87601775	87614287	+	intron (NM_001018064, intron 15 of 16)	L2b|LINE|L2	322739	NTRK2	0.161455
chr12:6854416-6894187	chr12	6854416	6894187	+	Intergenic	Intergenic	-1182	PTMS	0.161304
chr2:193051284-193067161	chr2	193051284	193067161	+	exon (NM_001305134, exon 1 of 10)	exon (NM_001305134, exon 1 of 10)	437	TMEFF2	0.161297
chr7:139039616-139049616	chr7	139039616	139049616	+	promoter-TSS (NM_001270643)	promoter-TSS (NM_001270643)	24	LUC7L2	0.161117
chr8:22520877-22563697	chr8	22520877	22563697	+	Intergenic	Intergenic	7615	EGR3	0.160911
chr16:87410340-87434049	chr16	87410340	87434049	+	intron (NM_001282683, intron 2 of 9)	intron (NM_001282683, intron 2 of 9)	3519	FBXO31	0.160903
chr1:155091303-155119425	chr1	155091303	155119425	+	intron (NM_182685, intron 2 of 3)	intron (NM_182685, intron 2 of 3)	-2456	SLC50A1	0.160837
chr3:184028457-184044311	chr3	184028457	184044311	+	intron (NM_198241, intron 6 of 32)	AluSz|SINE|Alu	-1717	EIF4G1	0.160831
chr22:21347795-21363490	chr22	21347795	21363490	+	promoter-TSS (NR_027052)	promoter-TSS (NR_027052)	-569	THAP7-AS1	0.160831
chr19:45403644-45435470	chr19	45403644	45435470	+	exon (NM_001321066, exon 4 of 5)	exon (NM_001321066, exon 4 of 5)	1745	APOC1	0.160801
chr11:280963-337099	chr11	280963	337099	+	exon (NM_006435, exon 2 of 2)	exon (NM_006435, exon 2 of 2)	924	IFITM2	0.160801
chr22:41772859-41820651	chr22	41772859	41820651	+	Intergenic	Intergenic	18822	TEF	0.16078
chr7:100129686-100149344	chr7	100129686	100149344	+	intron (NM_006076, intron 1 of 11)	intron (NM_006076, intron 1 of 11)	2681	AGFG2	0.160762
chr3:88102960-88112960	chr3	88102960	88112960	+	promoter-TSS (NM_001350135)	promoter-TSS (NM_001350135)	186	CGGBP1	0.160753
chr5:134253108-134269108	chr5	134253108	134269108	+	intron (NM_032151, intron 2 of 3)	intron (NM_032151, intron 2 of 3)	-2621		0.160717
chr7:97903832-97919170	chr7	97903832	97919170	+	intron (NM_015379, intron 1 of 2)	CpG	522	BRI3	0.160708
chr1:78144208-78154208	chr1	78144208	78154208	+	promoter-TSS (NM_001308237)	promoter-TSS (NM_001308237)	-96	ZZZ3	0.160708
chr3:33151485-33164004	chr3	33151485	33164004	+	intron (NM_006371, intron 1 of 6)	intron (NM_006371, intron 1 of 6)	2294	CRTAP	0.160708
chr11:69449155-69469400	chr11	69449155	69469400	+	intron (NM_053056, intron 3 of 4)	intron (NM_053056, intron 3 of 4)	3404	CCND1	0.16063
chr5:387009-406212	chr5	387009	406212	+	intron (NM_020731, intron 4 of 11)	intron (NM_020731, intron 4 of 11)	46665	EXOC3-AS1	0.160599
chr11:4203949-4213949	chr11	4203949	4213949	+	intron (NR_047550, intron 1 of 1)	CpG	567	LOC100506082	0.160599
chr2:33088470-33098470	chr2	33088470	33098470	+	intron (NR_027098, intron 2 of 5)	SVA_D|Other|Other	42970	LINC00486	0.160599
chr4:89508684-89518684	chr4	89508684	89518684	+	5' UTR (NM_001271602, exon 1 of 25)	5' UTR (NM_001271602, exon 1 of 25)	110	HERC3	0.160489
chr19:39965637-39978147	chr19	39965637	39978147	+	intron (NM_001001563, intron 1 of 10)	intron (NM_001001563, intron 1 of 10)	840	TIMM50	0.160489
chr7:1136257-1171298	chr7	1136257	1171298	+	intron (NM_001350970, intron 2 of 2)	intron (NM_001350970, intron 2 of 2)	24116	C7orf50	0.160489
chr7:72565401-72577901	chr7	72565401	72577901	+	intron (NR_002206, intron 1 of 23)	MIRc|SINE|MIR	-2114	SPDYE10P	0.160489
chr18:60186235-60198741	chr18	60186235	60198741	+	intron (NR_126534, intron 1 of 14)	intron (NR_126534, intron 1 of 14)	1830	ZCCHC2	0.160474
chr2:10162599-10190590	chr2	10162599	10190590	+	Intergenic	Intergenic	6934	LOC101929882	0.160386
chr10:14990438-15006989	chr10	14990438	15006989	+	Intergenic	L2a|LINE|L2	-2282	DCLRE1C	0.160341
chr10:120961236-120973743	chr10	120961236	120973743	+	intron (NM_005308, intron 1 of 15)	CpG-3343	292	GRK5	0.160341
chr14:100701024-100713527	chr14	100701024	100713527	+	intron (NM_003403, intron 1 of 4)	intron (NM_003403, intron 1 of 4)	2173	YY1	0.160147
chr14:103795816-103808328	chr14	103795816	103808328	+	5' UTR (NM_183004, exon 2 of 11)	5' UTR (NM_183004, exon 2 of 11)	874	EIF5	0.160137
chr19:2082500-2103368	chr19	2082500	2103368	+	intron (NM_130807, intron 1 of 4)	intron (NM_130807, intron 1 of 4)	3335	MOB3A	0.160137
chr12:56608046-56626507	chr12	56608046	56626507	+	promoter-TSS (NM_024068)	promoter-TSS (NM_024068)	-849	NABP2	0.160137
chr4:140093423-140105939	chr4	140093423	140105939	+	Intergenic	CpG-20128	-1309	ELF2	0.160119
chr9:69686239-69717077	chr9	69686239	69717077	+	intron (NR_136299, intron 3 of 3).2	ALR/Alpha|Satellite|centr	49506	LOC101929583	0.160119
chr17:26657702-26670206	chr17	26657702	26670206	+	intron (NM_021137, intron 1 of 6)	L2b|LINE|L2	1406	TNFAIP1	0.160119
chr21:44777616-44855568	chr21	44777616	44855568	+	Intergenic	Intergenic	30420	SIK1	0.160119
chr4:9149966-9162470	chr4	9149966	9162470	+	Intergenic	MIR|SINE|MIR	-18681	FAM90A26	0.160119
chr9:69060680-69073206	chr9	69060680	69073206	+	intron (NR_034006, intron 2 of 5).2	L1MB7|LINE|L1	1377	FRG1HP	0.160099
chr19:843051-900372	chr19	843051	900372	+	intron (NM_005481, intron 12 of 15)	L2a|LINE|L2	12052	CFD	0.160099
chr5:69692080-69702080	chr5	69692080	69702080	+	intron (NR_027386, intron 3 of 5).2	LTR12E|LTR|ERV1	-14117	GTF2H2B	0.159971
chr6:42415428-42427933	chr6	42415428	42427933	+	Intergenic	Intergenic	-1891	TRERF1	0.159971
chr14:102970725-102996386	chr14	102970725	102996386	+	Intergenic	CpG	-7412	ANKRD9	0.159971
chr19:41248182-41261126	chr19	41248182	41261126	+	intron (NM_001353809, intron 1 of 7)	intron (NM_001353809, intron 1 of 7)	1804	C19orf54	0.159909
chr16:88864730-88885653	chr16	88864730	88885653	+	TTS (NM_001030018)	TTS (NM_001030018)	3151	APRT	0.159909
chr1:25555035-25579134	chr1	25555035	25579134	+	Intergenic	Intergenic	6926	RSRP1	0.159909
chr14:35862637-35885437	chr14	35862637	35885437	+	promoter-TSS (NM_020529)	promoter-TSS (NM_020529)	-77	NFKBIA	0.159905
chr7:155083135-155110493	chr7	155083135	155110493	+	intron (NM_198336, intron 5 of 5)	AluY|SINE|Alu	7332	INSIG1	0.159872
chr19:18258326-18286455	chr19	18258326	18286455	+	intron (NR_073517, intron 6 of 15)	intron (NR_073517, intron 6 of 15)	8402	PIK3R2	0.159872
chr8:91652388-91664889	chr8	91652388	91664889	+	promoter-TSS (NM_001146273)	promoter-TSS (NM_001146273)	-505	TMEM64	0.159847
chr19:8586126-8598641	chr19	8586126	8598641	+	intron (NM_001348355, intron 21 of 27)	intron (NM_001348355, intron 21 of 27)	-13335	ZNF414	0.159847
chr8:109450722-109460722	chr8	109450722	109460722	+	promoter-TSS (NM_014673)	promoter-TSS (NM_014673)	-90	EMC2	0.159847
chr1:94304601-94319733	chr1	94304601	94319733	+	promoter-TSS (NR_030621)	promoter-TSS (NR_030621)	-221	MIR760	0.159847
chr12:132614962-132653969	chr12	132614962	132653969	+	intron (NM_024078, intron 9 of 14)	CpG-6087	5493	NOC4L	0.159847
chr3:187431236-187472402	chr3	187431236	187472402	+	intron (NM_001134738, intron 1 of 7)	intron (NM_001134738, intron 1 of 7)	876	BCL6	0.159837
chr3:49700869-49766806	chr3	49700869	49766806	+	intron (NR_135218, intron 3 of 38)	AluSg|SINE|Alu	6905	RNF123	0.15966
chr1:201838992-201873872	chr1	201838992	201873872	+	Intergenic	Intergenic	-1365	SHISA4	0.15966
chr16:28694740-28716465	chr16	28694740	28716465	+	intron (NM_001199142, intron 1 of 20)	AluSq2|SINE|Alu	5723	EIF3C	0.159657
chr11:1989940-2040571	chr11	1989940	2040571	+	TTS (NR_126400)	TTS (NR_126400)	1617	HOTS	0.159657
chr16:85394532-85416060	chr16	85394532	85416060	+	Intergenic	Intergenic	-65365	MIR5093	0.159657
chr7:133996465-134006465	chr7	133996465	134006465	+	exon (NM_032826, exon 1 of 10)	exon (NM_032826, exon 1 of 10)	362	SLC35B4	0.159657
chr5:108079453-108089453	chr5	108079453	108089453	+	promoter-TSS (NR_146155)	promoter-TSS (NR_146155)	-175	FER	0.159547
chr17:58461628-58474154	chr17	58461628	58474154	+	intron (NM_032582, intron 1 of 33)	intron (NM_032582, intron 1 of 33)	1695	USP32	0.159547
chr9:127985307-128016199	chr9	127985307	128016199	+	intron (NM_005347, intron 6 of 7)	intron (NM_005347, intron 6 of 7)	2913	HSPA5	0.159477
chr16:4337720-4410359	chr16	4337720	4410359	+	TTS (NR_110901)	TTS (NR_110901)	4302	GLIS2-AS1	0.159477
chr10:64560777-64583715	chr10	64560777	64583715	+	3' UTR (NM_001136179, exon 3 of 3)	3' UTR (NM_001136179, exon 3 of 3)	3894	EGR2	0.159463
chr2:211030548-211040548	chr2	211030548	211040548	+	intron (NM_152519, intron 1 of 14)	CpG	546	KANSL1L	0.159413
chr1:11317175-11338272	chr1	11317175	11338272	+	Intergenic	LTR26|LTR|ERV1	-5115	MTOR	0.159413
chr14:73488733-73501240	chr14	73488733	73501240	+	Intergenic	LTR54|LTR|ERV1	-1066	ZFYVE1	0.159413
chr13:95244128-95259687	chr13	95244128	95259687	+	Intergenic	AluSz|SINE|Alu	-2197	GPR180	0.159413
chr5:139923237-139952276	chr5	139923237	139952276	+	promoter-TSS (NM_001253764)	promoter-TSS (NM_001253764)	-78	SRA1	0.159405
chr17:71222823-71235329	chr17	71222823	71235329	+	promoter-TSS (NM_032837)	promoter-TSS (NM_032837)	315	C17orf80	0.159308
chr12:122901767-122914270	chr12	122901767	122914270	+	promoter-TSS (NM_002956)	promoter-TSS (NM_002956)	-902	CLIP1	0.159308
chr21:46835064-46866021	chr21	46835064	46866021	+	intron (NM_130445, intron 2 of 42)	intron (NM_130445, intron 2 of 42)	-5557	COL18A1-AS1	0.159238
chr8:25976-48777	chr8	25976	48777	+	Intergenic	C-rich|Low_complexity|Low_complexity	79648	OR4F21	0.159238
chr8:8041278-8072571	chr8	8041278	8072571	+	intron (NR_147089, intron 2 of 3)	HERVK-int|LTR|ERVK	28101	FAM85B	0.159238
chr7:56141865-56165936	chr7	56141865	56165936	+	intron (NM_001258459, intron 4 of 10)	Tigger7|DNA|TcMar-Tigger	6789	PHKG1	0.159238
chr14:96550588-96574356	chr14	96550588	96574356	+	Intergenic	Intergenic	56811	C14orf132	0.159238
chr11:71930809-71956708	chr11	71930809	71956708	+	exon (NM_001567, exon 15 of 28)	exon (NM_001567, exon 15 of 28)	7876	INPPL1	0.159139
chr18:77701904-77718009	chr18	77701904	77718009	+	intron (NM_025078, intron 2 of 5)	intron (NM_025078, intron 2 of 5)	1697	PQLC1	0.159139
chr20:32241257-32266937	chr20	32241257	32266937	+	promoter-TSS (NM_001024675)	promoter-TSS (NM_001024675)	-207	ACTL10	0.159139
chr22:35760392-35781695	chr22	35760392	35781695	+	Intergenic	Intergenic	-6017	HMOX1	0.158991
chr1:112292960-112302960	chr1	112292960	112302960	+	promoter-TSS (NM_007204)	promoter-TSS (NM_007204)	171	LOC101928718	0.158991
chr16:89098746-89123933	chr16	89098746	89123933	+	Intergenic	Intergenic	-48878	ACSF3	0.158991
chr10:126288273-126325070	chr10	126288273	126325070	+	Intergenic	Intergenic	-85926	FAM53B-AS1	0.158991
chr6:36642964-36660640	chr6	36642964	36660640	+	intron (NM_001220778, intron 1 of 2)	intron (NM_001220778, intron 1 of 2)	5315	CDKN1A	0.158988
chr5:133854521-133869657	chr5	133854521	133869657	+	intron (NM_015288, intron 1 of 10)	CpG-21039	291	JADE2	0.158988
chr17:46118933-46136895	chr17	46118933	46136895	+	intron (NM_001330261, intron 1 of 5)	intron (NM_001330261, intron 1 of 5)	2228	NFE2L1	0.158988
chr3:23982655-23995168	chr3	23982655	23995168	+	intron (NM_001145425, intron 1 of 7)	intron (NM_001145425, intron 1 of 7)	1299	NR1D2	0.158988
chr1:243410957-243426097	chr1	243410957	243426097	+	promoter-TSS (NM_006642)	promoter-TSS (NM_006642)	181	CEP170	0.1589
chr1:244811339-244821339	chr1	244811339	244821339	+	promoter-TSS (NM_001297746)	promoter-TSS (NM_001297746)	-11	DESI2	0.158828
chr4:3949643-3964658	chr4	3949643	3964658	+	promoter-TSS (NR_130740)	promoter-TSS (NR_130740)	5	FAM86EP	0.158828
chr15:88787267-88807298	chr15	88787267	88807298	+	intron (NR_038229, intron 1 of 3)	intron (NR_038229, intron 1 of 3)	1321	NTRK3-AS1	0.158724
chr15:77707635-77717635	chr15	77707635	77717635	+	promoter-TSS (NM_018200)	promoter-TSS (NM_018200)	-189	PEAK1	0.158724
chr16:89303396-89325959	chr16	89303396	89325959	+	Intergenic	L1MB5|LINE|L1	30566	ZNF778	0.158724
chr3:115498815-115511325	chr3	115498815	115511325	+	Intergenic	Intergenic	118903	SNORD155	0.158636
chr22:37927519-37971204	chr22	37927519	37971204	+	Intergenic	AluSz6|SINE|Alu	-7110	CDC42EP1	0.158636
chr4:78735820-78745820	chr4	78735820	78745820	+	promoter-TSS (NM_001286790)	promoter-TSS (NM_001286790)	-276	CNOT6L	0.158636
chr2:157182458-157204080	chr2	157182458	157204080	+	non-coding (NR_147695, exon 1 of 1)	non-coding (NR_147695, exon 1 of 1)	-3982	NR4A2	0.158571
chr14:100191550-100224412	chr14	100191550	100224412	+	Intergenic	Intergenic	-51764	EML1	0.158556
chr11:44002595-44018095	chr11	44002595	44018095	+	Intergenic	Intergenic	46239	C11orf96	0.158556
chr2:64675993-64685993	chr2	64675993	64685993	+	promoter-TSS (NM_014181)	promoter-TSS (NM_014181)	-334	LGALSL	0.158556
chr17:41524302-41536927	chr17	41524302	41536927	+	Intergenic	MER74A|LTR|ERVL	8440	MIR2117	0.158544
chr1:247104263-247116992	chr1	247104263	247116992	+	intron (NM_001204221, intron 5 of 5)	FAM|SINE|Alu	-15347	AHCTF1	0.158544
chr2:121850689-121863354	chr2	121850689	121863354	+	Intergenic	Intergenic	185757	TFCP2L1	0.158544
chr9:102124846-102137498	chr9	102124846	102137498	+	intron (NR_102271, intron 3 of 5)	intron (NR_102271, intron 3 of 5)	6367	NAMA	0.158544
chr21:34633555-34643555	chr21	34633555	34643555	+	promoter-TSS (NR_038974)	promoter-TSS (NR_038974)	10	IL10RB-DT	0.158544
chr6:169523229-169533229	chr6	169523229	169533229	+	Intergenic	Intergenic	34167	LINC01615	0.158544
chr11:126465780-126479011	chr11	126465780	126479011	+	intron (NM_032531, intron 1 of 16)	MIRc|SINE|MIR	-50278	LOC101929427	0.158544
chr3:98551263-98561263	chr3	98551263	98561263	+	intron (NM_080927, intron 3 of 15)	SVA_F|Other|Other	64270	DCBLD2	0.158544
chr2:10504418-10514418	chr2	10504418	10514418	+	intron (NM_001258359, intron 1 of 4)	intron (NM_001258359, intron 1 of 4)	528	HPCAL1	0.158544
chr3:49899773-49915043	chr3	49899773	49915043	+	5' UTR (NM_001320147, exon 1 of 12)	5' UTR (NM_001320147, exon 1 of 12)	247	CAMKV	0.158544
chr9:126110814-126123664	chr9	126110814	126123664	+	Intergenic	Intergenic	-1207	CRB2	0.158544
chr16:70079323-70091831	chr16	70079323	70091831	+	intron (NR_003610, intron 1 of 25)	SVA_F|Other|Other	14274	PDXDC2P-NPIPB14P	0.158544
chr1:53741633-53754650	chr1	53741633	53754650	+	intron (NM_001018054, intron 3 of 17)	MIR3|SINE|MIR	-43859	MAGOH	0.158544
chr20:30759921-30769921	chr20	30759921	30769921	+	Intergenic	SVA_F|Other|Other	13242	TSPY26P	0.158544
chr6:170333294-170346990	chr6	170333294	170346990	+	Intergenic	Intergenic	-135724	LOC102724511	0.158544
chr11:75046256-75068591	chr11	75046256	75068591	+	intron (NM_004041, intron 1 of 15)	intron (NM_004041, intron 1 of 15)	5452	ARRB1	0.15854
chr7:1887900-1916000	chr7	1887900	1916000	+	intron (NM_001013836, intron 18 of 18)	MER20|DNA|hAT-Charlie	-18061	MIR4655	0.15854
chr4:16220910-16236168	chr4	16220910	16236168	+	promoter-TSS (NM_153365)	promoter-TSS (NM_153365)	253	TAPT1-AS1	0.15854
chr12:131475241-131505393	chr12	131475241	131505393	+	intron (NM_001330497, intron 12 of 25)	intron (NM_001330497, intron 12 of 25)	-11796	ADGRD1-AS1	0.15854
chr4:30714007-30729094	chr4	30714007	30729094	+	promoter-TSS (NM_032457)	promoter-TSS (NM_032457)	-480	PCDH7	0.158463
chr17:72950471-72991866	chr17	72950471	72991866	+	intron (NR_110878, intron 2 of 2)	L1M5|LINE|L1	-2268	HID1	0.158463
chr12:57513747-57551836	chr12	57513747	57551836	+	intron (NM_002332, intron 2 of 88)	intron (NM_002332, intron 2 of 88)	8611	LRP1-AS	0.158449
chr16:89615576-89649446	chr16	89615576	89649446	+	3' UTR (NM_001243131, exon 7 of 7)	3' UTR (NM_001243131, exon 7 of 7)	4673	SNORD68	0.158442
chrX:1348519-1361622	chrX	1348519	1361622	+	Intergenic	SVA_D|Other|Other	-23454	CRLF2	0.158421
chr8:637731-654991	chr8	637731	654991	+	intron (NM_207332, intron 2 of 5)	CT-rich|Low_complexity|Low_complexity	34878	ERICH1	0.158421
chr20:47028562-47043043	chr20	47028562	47043043	+	Intergenic	Intergenic	47148	LINC00494	0.158421
chr22:25013558-25034205	chr22	25013558	25034205	+	exon (NM_001288833, exon 13 of 16)	exon (NM_001288833, exon 13 of 16)	-5001	BCRP3	0.158421
chr13:113361392-113382297	chr13	113361392	113382297	+	intron (NM_032189, intron 1 of 28)	intron (NM_032189, intron 1 of 28)	27201	ATP11A	0.158421
chr15:30683840-30706236	chr15	30683840	30706236	+	3' UTR (NM_001282484, exon 19 of 19)	3' UTR (NM_001282484, exon 19 of 19)	8313	DNM1P50	0.158421
chr17:71709620-71722136	chr17	71709620	71722136	+	Intergenic	Intergenic	-18115	LOC100134391	0.158421
chr8:96140345-96150345	chr8	96140345	96150345	+	promoter-TSS (NM_024613)	promoter-TSS (NM_024613)	-604	PLEKHF2	0.158421
chr9:47161415-47189105	chr9	47161415	47189105	+	Intergenic	L1M7|LINE|L1	331397	LOC103908604	0.158421
chr6:43839097-43852615	chr6	43839097	43852615	+	Intergenic	Intergenic	-12909	LINC01512	0.158365
chr4:142048958-142058958	chr4	142048958	142058958	+	exon (NM_020724, exon 1 of 7)	exon (NM_020724, exon 1 of 7)	658	RNF150	0.158365
chr2:10419451-10431954	chr2	10419451	10431954	+	Intergenic	Intergenic	-17328	HPCAL1	0.158365
chr1:52826076-52836076	chr1	52826076	52836076	+	intron (NM_032449, intron 1 of 23)	L2b|LINE|L2	801	CC2D1B	0.158365
chr3:44374883-44384883	chr3	44374883	44384883	+	promoter-TSS (NM_001282914)	promoter-TSS (NM_001282914)	-61	TCAIM	0.158304
chr3:150258984-150271488	chr3	150258984	150271488	+	promoter-TSS (NM_014445)	promoter-TSS (NM_014445)	771	EIF2A	0.158229
chr3:41998853-42011368	chr3	41998853	42011368	+	Intergenic	MER4D1|LTR|ERV1	-1178	ULK4	0.158229
chr9:88891816-88904328	chr9	88891816	88904328	+	promoter-TSS (NM_030940)	promoter-TSS (NM_030940)	-582	ISCA1	0.158229
chr17:43157244-43195684	chr17	43157244	43195684	+	intron (NM_021079, intron 7 of 11)	intron (NM_021079, intron 7 of 11)	15337	MIR6784	0.158229
chr3:183885767-183909662	chr3	183885767	183909662	+	intron (NM_001025205, intron 3 of 10)	AluJo|SINE|Alu	5080	AP2M1	0.158205
chr16:57134652-57154986	chr16	57134652	57154986	+	exon (NM_152727, exon 2 of 16)	exon (NM_152727, exon 2 of 16)	18364	CPNE2	0.158185
chr19:36418004-36430525	chr19	36418004	36430525	+	Intergenic	AluSx|SINE|Alu	-3758	LRFN3	0.158185
chr3:128364368-128376885	chr3	128364368	128376885	+	promoter-TSS (NM_002950)	promoter-TSS (NM_002950)	-907	RPN1	0.158185
chr1:27876410-27908149	chr1	27876410	27908149	+	intron (NM_001029882, intron 1 of 6)	intron (NM_001029882, intron 1 of 6)	37726	AHDC1	0.158185
chr12:31372214-31395245	chr12	31372214	31395245	+	Intergenic	AluSg|SINE|Alu	-29560	OVOS2	0.158185
chr4:139999901-140009901	chr4	139999901	140009901	+	intron (NM_201999, intron 3 of 8)	CpG	667	ELF2	0.158185
chr8:48868424-48878424	chr8	48868424	48878424	+	promoter-TSS (NM_006904)	promoter-TSS (NM_006904)	661	MCM4	0.158095
chr20:32576550-32589061	chr20	32576550	32589061	+	promoter-TSS (NR_109885)	promoter-TSS (NR_109885)	-632	RALY-AS1	0.158063
chr16:98428-159025	chr16	98428	159025	+	intron (NM_001015052, intron 1 of 3)	intron (NM_001015052, intron 1 of 3)	557	MPG	0.157976
chr9:35806720-35822126	chr9	35806720	35822126	+	intron (NM_032593, intron 1 of 4)	intron (NM_032593, intron 1 of 4)	619	HINT2	0.157976
chr14:91519172-91534310	chr14	91519172	91534310	+	promoter-TSS (NM_001322238)	promoter-TSS (NM_001322238)	114	DGLUCY	0.157963
chr5:69189806-69218444	chr5	69189806	69218444	+	intron (NR_146391, intron 3 of 10)	MER82|DNA|TcMar-Tigger	63629	LOC653080	0.157845
chr20:33856064-33878482	chr20	33856064	33878482	+	intron (NM_181468, intron 5 of 5)	intron (NM_181468, intron 5 of 5)	-1292	MMP24OS	0.157845
chr19:44168271-44178271	chr19	44168271	44178271	+	intron (NM_001005376, intron 1 of 6)	intron (NM_001005376, intron 1 of 6)	1227	PLAUR	0.157845
chr2:92263781-92328511	chr2	92263781	92328511	+	Intergenic	ALR/Alpha|Satellite|centr	166987	ACTR3BP2	0.157818
chr21:15750619-15760619	chr21	15750619	15760619	+	promoter-TSS (NM_006948)	promoter-TSS (NM_006948)	-110	HSPA13	0.157745
chr19:2940064-2989023	chr19	2940064	2989023	+	Intergenic	AluSx|SINE|Alu	-12988	TLE6	0.157745
chr5:99377796-99406347	chr5	99377796	99406347	+	Intergenic	AT_rich|Low_complexity|Low_complexity	331887	LOC100133050	0.15761
chr9:45421597-45448068	chr9	45421597	45448068	+	Intergenic	Intergenic	-7053	LOC107984035	0.157609
chr11:1751004-1802883	chr11	1751004	1802883	+	intron (NM_001909, intron 5 of 8)	intron (NM_001909, intron 5 of 8)	-5119	IFITM10	0.157609
chr20:62057828-62135726	chr20	62057828	62135726	+	intron (NM_172108, intron 1 of 15)	intron (NM_172108, intron 1 of 15)	7253	KCNQ2	0.157609
chr11:71143720-71171626	chr11	71143720	71171626	+	intron (NM_001163817, intron 2 of 8)	HAL1|LINE|L1	1804	DHCR7	0.157539
chr12:8173495-8192270	chr12	8173495	8192270	+	Intergenic	L1ME4a|LINE|L1	-2477	FOXJ2	0.157532
chr6:109410967-109420967	chr6	109410967	109420967	+	promoter-TSS (NM_014454)	promoter-TSS (NM_014454)	142	CEP57L1	0.157494
chr11:8032575-8045112	chr11	8032575	8045112	+	promoter-TSS (NR_125366)	promoter-TSS (NR_125366)	-787	CASC23	0.15745
chr20:35567182-35587689	chr20	35567182	35587689	+	intron (NM_015474, intron 1 of 15)	AluSx|SINE|Alu	2811	SAMHD1	0.15745
chr4:129727307-129737307	chr4	129727307	129737307	+	promoter-TSS (NM_001287442)	promoter-TSS (NM_001287442)	-118	JADE1	0.15745
chr22:24295627-24329549	chr22	24295627	24329549	+	TTS (NM_001355)	TTS (NM_001355)	3562	DDTL	0.157278
chr11:16621553-16640043	chr11	16621553	16640043	+	Intergenic	Intergenic	-129350	C11orf58	0.157164
chr11:73081643-73118704	chr11	73081643	73118704	+	5' UTR (NM_032871, exon 2 of 11)	5' UTR (NM_032871, exon 2 of 11)	12460	RELT	0.157137
chr21:11037741-11156432	chr21	11037741	11156432	+	intron (NM_001187, intron 2 of 4)	AluSx1|SINE|Alu	1839	BAGE3	0.157137
chr16:81125118-81135118	chr16	81125118	81135118	+	promoter-TSS (NM_004483)	promoter-TSS (NM_004483)	-138	GCSH	0.157044
chr5:14139246-14154259	chr5	14139246	14154259	+	intron (NM_007118, intron 1 of 56)	L3|LINE|CR1	2941	TRIO	0.157044
chr2:97773983-97783983	chr2	97773983	97783983	+	promoter-TSS (NM_198555)	promoter-TSS (NM_198555)	93	ANKRD36	0.157044
chr6:170438903-170474495	chr6	170438903	170474495	+	Intergenic	Tigger3c|DNA|TcMar-Tigger	-19167	LOC102724511	0.15704
chr19:33161189-33171189	chr19	33161189	33171189	+	promoter-TSS (NM_032139)	promoter-TSS (NM_032139)	-87	ANKRD27	0.15704
chr6:170567546-170621360	chr6	170567546	170621360	+	exon (NM_005618, exon 7 of 11)	exon (NM_005618, exon 7 of 11)	5244	DLL1	0.157023
chr20:3861929-3877334	chr20	3861929	3877334	+	promoter-TSS (NM_153638)	promoter-TSS (NM_153638)	50	PANK2	0.156977
chr1:151758526-151771048	chr1	151758526	151771048	+	TTS (NR_146293)	TTS (NR_146293)	1562	TDRKH-AS1	0.156882
chr18:46061751-46076772	chr18	46061751	46076772	+	intron (NM_001142397, intron 2 of 12)	intron (NM_001142397, intron 2 of 12)	3834	CTIF	0.156882
chr7:153732103-153756661	chr7	153732103	153756661	+	intron (NM_001039350, intron 1 of 25)	intron (NM_001039350, intron 1 of 25)	-5121	DPP6	0.156798
chr7:61075162-61116146	chr7	61075162	61116146	+	Intergenic	ALR/Alpha|Satellite|centr	1668780	ZNF733P	0.156798
chr9:42243992-42270767	chr9	42243992	42270767	+	Intergenic	GSATII|Satellite|centr	-110924	ANKRD20A2	0.156798
chr20:47886635-47901890	chr20	47886635	47901890	+	promoter-TSS (NR_003606)	promoter-TSS (NR_003606)	-453	ZFAS1	0.156798
chr9:69630403-69669774	chr9	69630403	69669774	+	Intergenic	Intergenic	-1273	LOC100133920	0.156654
chr19:46080727-46096102	chr19	46080727	46096102	+	promoter-TSS (NM_025136)	promoter-TSS (NM_025136)	-292	OPA3	0.156523
chr21:45544215-45600382	chr21	45544215	45600382	+	Intergenic	L1MC1|LINE|L1	7447	LINC01678	0.156523
chr8:42747215-42757215	chr8	42747215	42757215	+	promoter-TSS (NM_001160225)	promoter-TSS (NM_001160225)	182	HOOK3	0.156523
chr21:30357949-30403356	chr21	30357949	30403356	+	intron (NM_001320724, intron 3 of 5)	intron (NM_001320724, intron 3 of 5)	11033	RWDD2B	0.156514
chr2:27289124-27326186	chr2	27289124	27326186	+	intron (NM_007046, intron 5 of 7)	intron (NM_007046, intron 5 of 7)	-1956	KHK	0.156508
chr22:50675800-50754763	chr22	50675800	50754763	+	exon (NM_012401, exon 34 of 37)	exon (NM_012401, exon 34 of 37)	-6459	MAPK11	0.156508
chr7:44603766-44627164	chr7	44603766	44627164	+	Intergenic	AluY|SINE|Alu	-1328	DDX56	0.156508
chr15:40607954-40666400	chr15	40607954	40666400	+	Intergenic	MIR3|SINE|MIR	-4009	CCDC9B	0.156508
chr1:213026757-213036757	chr1	213026757	213036757	+	promoter-TSS (NR_027286)	promoter-TSS (NR_027286)	160	FLVCR1	0.156499
chr8:61425619-61438138	chr8	61425619	61438138	+	intron (NM_001242644, intron 1 of 6)	intron (NM_001242644, intron 1 of 6)	2409	RAB2A	0.156499
chr17:36948438-36961124	chr17	36948438	36961124	+	intron (NM_003559, intron 1 of 9)	L3|LINE|CR1	1377	PIP4K2B	0.156499
chr3:167808210-167818210	chr3	167808210	167818210	+	5' UTR (NM_014498, exon 1 of 16)	5' UTR (NM_014498, exon 1 of 16)	503	GOLIM4	0.156429
chr18:61632172-61644684	chr18	61632172	61644684	+	intron (NM_001348369, intron 1 of 6)	intron (NM_001348369, intron 1 of 6)	1165	SERPINB8	0.156424
chr1:23804371-23816871	chr1	23804371	23816871	+	exon (NM_017707, exon 1 of 25)	exon (NM_017707, exon 1 of 25)	129	ASAP3	0.156424
chr1:2310372-2328265	chr1	2310372	2328265	+	intron (NM_001301060, intron 3 of 10)	intron (NM_001301060, intron 3 of 10)	3872	MORN1	0.156424
chr11:62305099-62329427	chr11	62305099	62329427	+	Intergenic	Intergenic	-2931	AHNAK	0.156424
chr3:42050122-42101685	chr3	42050122	42101685	+	Intergenic	AluJb|SINE|Alu	-52789	TRAK1	0.156321
chr7:57936809-58055006	chr7	57936809	58055006	+	Intergenic	ALR/Alpha|Satellite|centr	486024	ZNF716	0.156321
chr19:54363693-54390122	chr19	54363693	54390122	+	exon (NM_138373, exon 3 of 3)	exon (NM_138373, exon 3 of 3)	4262	MYADM	0.156274
chr4:18018478-18028478	chr4	18018478	18028478	+	promoter-TSS (NM_001166139)	promoter-TSS (NM_001166139)	20	LCORL	0.156274
chr5:132197820-132210320	chr5	132197820	132210320	+	3' UTR (NM_014402, exon 3 of 3)	3' UTR (NM_014402, exon 3 of 3)	-1494	GDF9	0.156274
chr7:148576185-148586185	chr7	148576185	148586185	+	promoter-TSS (NM_001203249)	promoter-TSS (NM_001203249)	256	EZH2	0.156274
chr15:40387875-40408393	chr15	40387875	40408393	+	exon (NM_033503, exon 2 of 4)	exon (NM_033503, exon 2 of 4)	153	BMF	0.156251
chr9:34493921-34509364	chr9	34493921	34509364	+	intron (NM_001281428, intron 12 of 19)	L2c|LINE|L2	21395	ENHO	0.156203
chr3:129268580-129354271	chr3	129268580	129354271	+	intron (NM_015103, intron 1 of 35)	intron (NM_015103, intron 1 of 35)	14157	PLXND1	0.156182
chr12:109077912-109095477	chr12	109077912	109095477	+	intron (NM_001276471, intron 2 of 10)	AluSx|SINE|Alu	10080	CORO1C	0.156158
chr19:45964919-46016533	chr19	45964919	46016533	+	intron (NM_206900, intron 8 of 9)	intron (NM_206900, intron 8 of 9)	5777	RTN2	0.156146
chr2:120121768-120136819	chr2	120121768	120136819	+	intron (NM_001079862, intron 3 of 3)	intron (NM_001079862, intron 3 of 3)	4042	DBI	0.156121
chr8:94924491-94934491	chr8	94924491	94934491	+	intron (NM_001161781, intron 1 of 1)	CpG	212	PDP1	0.156121
chr16:2500148-2542077	chr16	2500148	2542077	+	promoter-TSS (NM_006181)	promoter-TSS (NM_006181)	-388	NTN3	0.156121
chr9:138936683-138952072	chr9	138936683	138952072	+	intron (NM_144653, intron 1 of 5)	intron (NM_144653, intron 1 of 5)	42754	NACC2	0.156001
chr1:1817243-1829761	chr1	1817243	1829761	+	promoter-TSS (NM_002074)	promoter-TSS (NM_002074)	-946	GNB1	0.156001
chr22:24808153-24834824	chr22	24808153	24834824	+	intron (NM_001278500, intron 1 of 2)	intron (NM_001278500, intron 1 of 2)	1923	ADORA2A	0.156001
chr10:17266583-17279100	chr10	17266583	17279100	+	promoter-TSS (NR_108061)	promoter-TSS (NR_108061)	-857	VIM-AS1	0.156001
chr17:78385074-78407767	chr17	78385074	78407767	+	intron (NM_001164637, intron 3 of 8)	intron (NM_001164637, intron 3 of 8)	3202	MIR4730	0.156001
chr17:7176222-7191338	chr17	7176222	7191338	+	Intergenic	L2|LINE|L2	-1274	SLC2A4	0.156001
chr1:86036959-86052197	chr1	86036959	86052197	+	promoter-TSS (NM_001134445)	promoter-TSS (NM_001134445)	-532	DDAH1	0.156001
chr22:47048594-47064747	chr22	47048594	47064747	+	intron (NM_015124, intron 4 of 18)	intron (NM_015124, intron 4 of 18)	40371	GRAMD4	0.155897
chr14:104554697-104585455	chr14	104554697	104585455	+	intron (NM_001080464, intron 7 of 15)	intron (NM_001080464, intron 7 of 15)	-13666	MIR203A	0.155897
chr8:7111429-7152464	chr8	7111429	7152464	+	Intergenic	Intergenic	-3310	LINC00965	0.155897
chr8:38808977-38832121	chr8	38808977	38832121	+	intron (NM_021623, intron 10 of 12)	intron (NM_021623, intron 10 of 12)	-11119	HTRA4	0.155897
chr9:84320458-84333030	chr9	84320458	84333030	+	intron (NR_109772, intron 1 of 3)	SVA_F|Other|Other	22116	LOC101927502	0.155897
chr1:114296281-114306281	chr1	114296281	114306281	+	non-coding (NR_136564, exon 2 of 21)	non-coding (NR_136564, exon 2 of 21)	496	PHTF1	0.155897
chr11:968032-983201	chr11	968032	983201	+	intron (NM_012305, intron 4 of 21)	CpG	49807	AP2A2	0.155897
chr9:42458114-42476621	chr9	42458114	42476621	+	Intergenic	HSAT5|Satellite|Satellite	-1222	FAM95B1	0.155897
chr10:128351875-128365879	chr10	128351875	128365879	+	non-coding (NR_146939, exon 1 of 12)	non-coding (NR_146939, exon 1 of 12)	202	C10orf90	0.155897
chr11:69951014-69966250	chr11	69951014	69966250	+	intron (NR_030691, intron 7 of 24)	MIRc|SINE|MIR	27116	ANO1	0.155897
chr16:90228801-90244035	chr16	90228801	90244035	+	intron (NR_126161, intron 3 of 3)	intron (NR_126161, intron 3 of 3)	67746	FAM157C	0.155897
chr1:245017646-245034172	chr1	245017646	245034172	+	intron (NM_004501, intron 2 of 13)	intron (NM_004501, intron 2 of 13)	1918	HNRNPU	0.155809
chr17:21175216-21210140	chr17	21175216	21210140	+	intron (NM_002756, intron 1 of 11)	intron (NM_002756, intron 1 of 11)	1330	MAP2K3	0.155809
chr11:119178637-119199127	chr11	119178637	119199127	+	Intergenic	Intergenic	-1042	MCAM	0.155766
chr19:49452980-49482972	chr19	49452980	49482972	+	promoter-TSS (NM_000146)	promoter-TSS (NM_000146)	-590	FTL	0.155766
chr16:569552-584874	chr16	569552	584874	+	promoter-TSS (NM_005632)	promoter-TSS (NM_005632)	194	LINC00235	0.155648
chr1:247089974-247102490	chr1	247089974	247102490	+	promoter-TSS (NR_136586)	promoter-TSS (NR_136586)	-952	AHCTF1	0.15558
chr10:105876649-105886649	chr10	105876649	105886649	+	promoter-TSS (NM_145247)	promoter-TSS (NM_145247)	-167	SFR1	0.15558
chr13:52153603-52163603	chr13	52153603	52163603	+	5' UTR (NM_052950, exon 1 of 12)	5' UTR (NM_052950, exon 1 of 12)	119	WDFY2	0.15558
chr9:74521023-74531023	chr9	74521023	74531023	+	promoter-TSS (NM_182505)	promoter-TSS (NM_182505)	138	ABHD17B	0.155579
chr3:42617196-42649941	chr3	42617196	42649941	+	intron (NM_016305, intron 3 of 3)	intron (NM_016305, intron 3 of 3)	-8579	NKTR	0.155563
chr17:4837421-4860181	chr17	4837421	4860181	+	TTS (NM_001320365)	TTS (NM_001320365)	3580	PFN1	0.155563
chr16:67178387-67236243	chr16	67178387	67236243	+	promoter-TSS (NM_003946)	promoter-TSS (NM_003946)	-441	NOL3	0.155352
chr16:68474477-68487094	chr16	68474477	68487094	+	intron (NM_018667, intron 1 of 8)	intron (NM_018667, intron 1 of 8)	1624	SMPD3	0.155327
chr1:46593251-46603251	chr1	46593251	46603251	+	promoter-TSS (NR_125987)	promoter-TSS (NR_125987)	129	PIK3R3	0.155186
chr1:244204866-244219994	chr1	244204866	244219994	+	intron (NM_001278196, intron 1 of 1)	GC_rich|Low_complexity|Low_complexity	189	ZBTB18	0.155126
chr12:125311867-125354676	chr12	125311867	125354676	+	intron (NM_001082959, intron 1 of 11)	intron (NM_001082959, intron 1 of 11)	15248	SCARB1	0.155124
chr14:105049808-105073914	chr14	105049808	105073914	+	intron (NM_001286390, intron 2 of 3)	intron (NM_001286390, intron 2 of 3)	9236	TMEM179	0.155124
chr11:125433726-125443726	chr11	125433726	125443726	+	promoter-TSS (NR_110769)	promoter-TSS (NR_110769)	-557	EI24	0.155095
chr18:78000779-78016810	chr18	78000779	78016810	+	Intergenic	AluJb|SINE|Alu	-3397	PARD6G	0.155095
chr5:17582279-17604941	chr5	17582279	17604941	+	Intergenic	Intergenic	62137	H3.Y	0.155053
chr15:21962513-22002265	chr15	21962513	22002265	+	Intergenic	Intergenic	34489	CXADRP2	0.155053
chr2:19544076-19564481	chr2	19544076	19564481	+	intron (NM_145260, intron 1 of 2)	intron (NM_145260, intron 1 of 2)	4094	OSR1	0.155053
chr16:30953296-30977479	chr16	30953296	30977479	+	3' UTR (NM_152288, exon 2 of 2)	3' UTR (NM_152288, exon 2 of 2)	-3228	SETD1A	0.155015
chr14:77556995-77578606	chr14	77556995	77578606	+	intron (NM_033426, intron 1 of 3)	intron (NM_033426, intron 1 of 3)	3222	CIPC	0.15498
chr12:12864810-12885128	chr12	12864810	12885128	+	3' UTR (NM_004064, exon 3 of 3)	3' UTR (NM_004064, exon 3 of 3)	-3882	APOLD1	0.15498
chr20:10645791-10661304	chr20	10645791	10661304	+	exon (NM_000214, exon 2 of 26)	exon (NM_000214, exon 2 of 26)	1147	JAG1	0.154852
chr1:23666628-23679146	chr1	23666628	23679146	+	Intergenic	FLAM_C|SINE|Alu	-2030	HNRNPR	0.154852
chr3:143683166-143698530	chr3	143683166	143698530	+	5' UTR (NM_173552, exon 1 of 3)	5' UTR (NM_173552, exon 1 of 3)	208	C3orf58	0.154704
chr1:11533869-11546376	chr1	11533869	11546376	+	intron (NM_020780, intron 1 of 20)	CpG	827	DISP3	0.154687
chr11:1300806-1336416	chr11	1300806	1336416	+	intron (NM_001318515, intron 1 of 2)	intron (NM_001318515, intron 1 of 2)	5409	TOLLIP	0.154687
chr8:141617592-141655393	chr8	141617592	141655393	+	intron (NM_001164623, intron 1 of 17)	intron (NM_001164623, intron 1 of 17)	9153	AGO2	0.154584
chr14:104155444-104207888	chr14	104155444	104207888	+	promoter-TSS (NM_001198953)	promoter-TSS (NM_001198953)	157	XRCC3	0.154546
chr7:2641432-2693767	chr7	2641432	2693767	+	Intergenic	Intergenic	-4004	TTYH3	0.154543
chr10:89618111-89630615	chr10	89618111	89630615	+	intron (NM_000314, intron 1 of 8)	intron (NM_000314, intron 1 of 8)	1168	PTEN	0.154543
chr20:60512908-60527924	chr20	60512908	60527924	+	Intergenic	CpG	8302	MIR1257	0.154501
chr2:91959779-91969779	chr2	91959779	91969779	+	intron (NR_003503, intron 1 of 1)	AluSg|SINE|Alu	1411	GGT8P	0.154501
chr14:103565684-103578683	chr14	103565684	103578683	+	intron (NM_001077594, intron 6 of 10)	intron (NM_001077594, intron 6 of 10)	5702	EXOC3L4	0.154501
chr9:129455511-129471468	chr9	129455511	129471468	+	TTS (NM_002316)	TTS (NM_002316)	86767	LMX1B	0.154501
chr5:139219035-139235538	chr5	139219035	139235538	+	3' UTR (NM_004883, exon 10 of 10)	3' UTR (NM_004883, exon 10 of 10)	51880	PSD2	0.154501
chr5:170018987-170031684	chr5	170018987	170031684	+	intron (NM_014592, intron 1 of 7)	intron (NM_014592, intron 1 of 7)	83139	LOC105377716	0.154501
chr16:538096-548096	chr16	538096	548096	+	intron (NM_014700, intron 5 of 13)	AluSz6|SINE|Alu	18246	RAB11FIP3	0.154501
chr3:126747299-126766954	chr3	126747299	126766954	+	TTS (NM_032242)	TTS (NM_032242)	49689	PLXNA1	0.154501
chr5:42945005-42957712	chr5	42945005	42957712	+	Intergenic	CpG	42077	FLJ32255	0.154501
chr7:77949667-77962248	chr7	77949667	77962248	+	intron (NM_001301128, intron 9 of 20)	intron (NM_001301128, intron 9 of 20)	-20602	RPL13AP17	0.154501
chr7:98629565-98642097	chr7	98629565	98642097	+	intron (NM_181349, intron 14 of 17)	intron (NM_181349, intron 14 of 17)	25043	LOC101927550	0.154501
chr2:10147512-10160115	chr2	10147512	10160115	+	Intergenic	G-rich|Low_complexity|Low_complexity	29715	LOC101929882	0.154501
chr8:68219853-68229853	chr8	68219853	68229853	+	intron (NM_006421, intron 1 of 38)	L1MDa|LINE|L1	31059	ARFGEF1	0.154501
chr15:21224857-21234857	chr15	21224857	21234857	+	intron (NR_145444, intron 2 of 3)	intron (NR_145444, intron 2 of 3)	21251	FAM30C	0.154501
chr12:129322593-129339103	chr12	129322593	129339103	+	Intergenic	CpG	6792	LOC100128276	0.154501
chr14:100805093-100815093	chr14	100805093	100815093	+	intron (NM_173701, intron 7 of 10)	AluSc|SINE|Alu	20419	SLC25A47	0.154501
chr3:125842630-125857763	chr3	125842630	125857763	+	intron (NR_072979, intron 12 of 20)	intron (NR_072979, intron 12 of 20)	27713	ALDH1L1-AS1	0.154501
chr2:3141340-3151340	chr2	3141340	3151340	+	Intergenic	Intergenic	-16542	LINC01250	0.154501
chr2:192602548-192612548	chr2	192602548	192612548	+	Intergenic	SVA_D|Other|Other	52641	LOC105747689	0.154501
chr2:55998061-56008061	chr2	55998061	56008061	+	Intergenic	Intergenic	-82016	PNPT1	0.154501
chr2:131195165-131207749	chr2	131195165	131207749	+	Intergenic	HSAT5|Satellite|Satellite	-2203	CYP4F62P	0.154501
chr21:34388682-34414276	chr21	34388682	34414276	+	TTS (NM_005806)	TTS (NM_005806)	3263	OLIG2	0.154479
chr8:103902679-103912679	chr8	103902679	103912679	+	intron (NR_126339, intron 2 of 2)	intron (NR_126339, intron 2 of 2)	31180	AZIN1-AS1	0.154464
chr1:3130023-3142529	chr1	3130023	3142529	+	intron (NM_022114, intron 2 of 16)	intron (NM_022114, intron 2 of 16)	91737	MIR4251	0.154464
chr20:26059391-26078167	chr20	26059391	26078167	+	Intergenic	L2a|LINE|L2	25898	NCOR1P1	0.154464
chr2:131298685-131337597	chr2	131298685	131337597	+	Intergenic	(TTA)n|Simple_repeat|Simple_repeat	-10261	PRSS40B	0.154464
chr9:67657358-67677836	chr9	67657358	67677836	+	Intergenic	Intergenic	-111526	LOC102723709	0.154464
chr9:68464758-68491103	chr9	68464758	68491103	+	Intergenic	MER91A|DNA|hAT-Tip100	-22562	FRG1JP	0.154464
chr17:43291258-43313464	chr17	43291258	43313464	+	intron (NM_005892, intron 1 of 26)	intron (NM_005892, intron 1 of 26)	3069	FMNL1	0.154464
chr1:151675941-151710331	chr1	151675941	151710331	+	promoter-TSS (NM_001144956)	promoter-TSS (NM_001144956)	-877	RIIAD1	0.154419
chr22:50242140-50254653	chr22	50242140	50254653	+	intron (NM_014838, intron 1 of 1)	intron (NM_014838, intron 1 of 1)	899	ZBED4	0.154419
chr1:43817381-43839816	chr1	43817381	43839816	+	TTS (NM_022821)	TTS (NM_022821)	1788	MIR6734	0.154419
chr22:49902104-49931648	chr22	49902104	49931648	+	intron (NR_110523, intron 1 of 4)	intron (NR_110523, intron 1 of 4)	20238	MIR3667	0.154419
chr10:112322686-112332686	chr10	112322686	112332686	+	intron (NM_005445, intron 1 of 28)	CpG	237	SMC3	0.154419
chr5:14866609-14879110	chr5	14866609	14879110	+	promoter-TSS (NM_054027)	promoter-TSS (NM_054027)	-965	ANKH	0.154393
chr12:8375406-8402509	chr12	8375406	8402509	+	intron (NR_120454, intron 1 of 2)	AluSq2|SINE|Alu	946	LINC02449	0.154393
chr11:120413813-120441595	chr11	120413813	120441595	+	intron (NM_014619, intron 1 of 20)	intron (NM_014619, intron 1 of 20)	-7441	GRIK4	0.154393
chr19:40786822-40796822	chr19	40786822	40796822	+	promoter-TSS (NM_001243027)	promoter-TSS (NM_001243027)	-520	AKT2	0.154359
chr1:85925358-85935358	chr1	85925358	85935358	+	intron (NM_001134445, intron 2 of 6)	CpG	531	DDAH1	0.154359
chr18:72115373-72130644	chr18	72115373	72130644	+	intron (NM_001044369, intron 1 of 3)	intron (NM_001044369, intron 1 of 3)	1495	FAM69C	0.154359
chr3:51700498-51712999	chr3	51700498	51712999	+	intron (NM_001129884, intron 2 of 5)	MIRb|SINE|MIR	1105	TEX264	0.154359
chr19:41191192-41201192	chr19	41191192	41201192	+	promoter-TSS (NM_001289980)	promoter-TSS (NM_001289980)	-123	NUMBL	0.154359
chr16:1571221-1603234	chr16	1571221	1603234	+	intron (NM_001256541, intron 2 of 3)	intron (NM_001256541, intron 2 of 3)	3569	TMEM204	0.154359
chr2:208016855-208037881	chr2	208016855	208037881	+	intron (NM_001270943, intron 1 of 3)	intron (NM_001270943, intron 1 of 3)	3372	KLF7	0.154336
chr1:155821445-155849812	chr1	155821445	155849812	+	intron (NM_152280, intron 1 of 3)	AluJo|SINE|Alu	6368	SYT11	0.154336
chr17:29027779-29046073	chr17	29027779	29046073	+	intron (NR_144393, intron 1 of 6)	CpG-10400	300	SUZ12P1	0.154295
chr19:58973397-58993573	chr19	58973397	58993573	+	exon (NM_014347, exon 4 of 4)	exon (NM_014347, exon 4 of 4)	-4046	ZNF446	0.154295
chr9:139601791-139630798	chr9	139601791	139630798	+	intron (NM_152421, intron 2 of 4)	intron (NM_152421, intron 2 of 4)	4395	SNORA17B	0.154295
chr11:48928540-48968287	chr11	48928540	48968287	+	Intergenic	ALR/Alpha|Satellite|centr	-104739	TRIM49B	0.154295
chr17:25260860-25275867	chr17	25260860	25275867	+	Intergenic	Intergenic	147904	LOC105371703	0.154234
chr11:64602632-64652781	chr11	64602632	64652781	+	exon (NM_001282444, exon 5 of 7)	exon (NM_001282444, exon 5 of 7)	-15665	CDC42BPG	0.154193
chr17:48936307-48951690	chr17	48936307	48951690	+	promoter-TSS (NR_038458)	promoter-TSS (NR_038458)	-42	TOB1-AS1	0.154193
chr17:30805464-30831521	chr17	30805464	30831521	+	TTS (NM_003885)	TTS (NM_003885)	4387	CDK5R1	0.154161
chr8:23382143-23394654	chr8	23382143	23394654	+	intron (NM_001317812, intron 1 of 3)	intron (NM_001317812, intron 1 of 3)	2090	SLC25A37	0.154091
chr3:197350090-197398457	chr3	197350090	197398457	+	Intergenic	Intergenic	-19521	LOC220729	0.154051
chr3:20075087-20090223	chr3	20075087	20090223	+	intron (NM_003884, intron 1 of 17)	intron (NM_003884, intron 1 of 17)	1131	KAT2B	0.154051
chr16:30072202-30094155	chr16	30072202	30094155	+	Intergenic	Intergenic	-4119	PPP4C	0.153852
chr12:34515282-34546544	chr12	34515282	34546544	+	Intergenic	GSATII|Satellite|centr	355697	ALG10	0.153843
chr4:44445822-44455822	chr4	44445822	44455822	+	promoter-TSS (NM_198353)	promoter-TSS (NM_198353)	2	KCTD8	0.153843
chr19:54924957-54937496	chr19	54924957	54937496	+	intron (NM_001005367, intron 2 of 12)	MIRb|SINE|MIR	4621	TTYH1	0.153843
chr14:100640854-100654395	chr14	100640854	100654395	+	Intergenic	SVA_D|Other|Other	-21612	DEGS2	0.153843
chr17:4795274-4816706	chr17	4795274	4816706	+	exon (NM_000080, exon 2 of 12)	exon (NM_000080, exon 2 of 12)	379	CHRNE	0.153843
chr1:180133040-180169475	chr1	180133040	180169475	+	intron (NM_001004128, intron 5 of 12)	intron (NM_001004128, intron 5 of 12)	-15887	FLJ23867	0.153843
chr17:79385812-79403722	chr17	79385812	79403722	+	intron (NM_001291324, intron 1 of 27)	intron (NM_001291324, intron 1 of 27)	-20189	MIR4740	0.153843
chr16:16238731-16248731	chr16	16238731	16248731	+	non-coding (NR_147784, exon 29 of 29)	non-coding (NR_147784, exon 29 of 29)	73597	ABCC6	0.153843
chr14:100673617-100688804	chr14	100673617	100688804	+	Intergenic	Intergenic	-23892	YY1	0.153809
chr10:2560374-2570374	chr10	2560374	2570374	+	Intergenic	Intergenic	-21720	LOC105376351	0.153809
chr11:19745580-19758324	chr11	19745580	19758324	+	intron (NM_001244963, intron 1 of 39)	intron (NM_001244963, intron 1 of 39)	-15734	LOC100126784	0.153809
chr10:49665890-49679785	chr10	49665890	49679785	+	intron (NR_144644, intron 3 of 8)	intron (NR_144644, intron 3 of 8)	28855	ARHGAP22	0.153809
chr11:125727722-125737722	chr11	125727722	125737722	+	Intergenic	SVA_F|Other|Other	-20787	HYLS1	0.153809
chr3:58609594-58622137	chr3	58609594	58622137	+	intron (NR_134853, intron 2 of 3)	intron (NR_134853, intron 2 of 3)	-2528	FAM107A	0.153809
chr12:1734841-1747348	chr12	1734841	1747348	+	intron (NM_032642, intron 2 of 4)	intron (NM_032642, intron 2 of 4)	2682	WNT5B	0.153809
chr10:91126159-91136159	chr10	91126159	91136159	+	Intergenic	Intergenic	-6654	IFIT1B	0.153809
chr16:89034781-89047281	chr16	89034781	89047281	+	intron (NM_005187, intron 1 of 11)	intron (NM_005187, intron 1 of 11)	2473	CBFA2T3	0.153809
chr1:110571363-110583871	chr1	110571363	110583871	+	intron (NR_073071, intron 1 of 21)	CpG	394	STRIP1	0.153809
chr12:132810987-132823487	chr12	132810987	132823487	+	intron (NM_001122636, intron 6 of 10)	intron (NM_001122636, intron 6 of 10)	-34740	LOC100130238	0.153809
chr7:668433-684320	chr7	668433	684320	+	intron (NM_001164762, intron 4 of 10)	intron (NM_001164762, intron 4 of 10)	33341	LOC101926963	0.153809
chr20:3646387-3674514	chr20	3646387	3674514	+	intron (NM_001282447, intron 1 of 21)	intron (NM_001282447, intron 1 of 21)	2887	ADAM33	0.153809
chr14:104711653-104724165	chr14	104711653	104724165	+	intron (NR_146612, intron 1 of 2)	(CTCA)n|Simple_repeat|Simple_repeat	27988	C14orf144	0.153809
chr17:71760697-71773254	chr17	71760697	71773254	+	intron (NR_027146, intron 2 of 3)	intron (NR_027146, intron 2 of 3)	-15986	LINC02092	0.153809
chr10:134594568-134607442	chr10	134594568	134607442	+	Intergenic	CpG-3497	-1468	NKX6-2	0.153809
chr3:8804496-8817112	chr3	8804496	8817112	+	promoter-TSS (NM_001354656)	promoter-TSS (NM_001354656)	114	OXTR	0.153809
chr22:18715247-18725247	chr22	18715247	18725247	+	Intergenic	(TTATA)n|Simple_repeat|Simple_repeat	-1180	LINC01662	0.153809
chr16:1961866-1971866	chr16	1961866	1971866	+	intron (NM_001009606, intron 1 of 1)	intron (NM_001009606, intron 1 of 1)	1458	HS3ST6	0.153809
chr14:73645252-73657768	chr14	73645252	73657768	+	intron (NM_000021, intron 5 of 11)	SVA_F|Other|Other	48367	PSEN1	0.153809
chr15:41668732-41681244	chr15	41668732	41681244	+	Intergenic	SVA_F|Other|Other	19670	NDUFAF1	0.153809
chr12:124579062-124589062	chr12	124579062	124589062	+	intron (NM_001347902, intron 2 of 4)	intron (NM_001347902, intron 2 of 4)	126300	ZNF664	0.153809
chr9:95477976-95496323	chr9	95477976	95496323	+	intron (NM_001003800, intron 2 of 6)	intron (NM_001003800, intron 2 of 6)	39934	BICD2	0.153809
chr14:105508485-105536062	chr14	105508485	105536062	+	5' UTR (NM_013345, exon 3 of 4)	5' UTR (NM_013345, exon 3 of 4)	9614	GPR132	0.153809
chr12:67658302-67670820	chr12	67658302	67670820	+	intron (NM_001329676, intron 1 of 15)	(A)n|Simple_repeat|Simple_repeat	1500	CAND1	0.153779
chr5:551079-572451	chr5	551079	572451	+	Intergenic	Intergenic	-25768	MIR4456	0.153776
chr16:27318471-27331472	chr16	27318471	27331472	+	promoter-TSS (NM_001257406)	promoter-TSS (NM_001257406)	-259	IL4R	0.153776
chr3:105788012-105798012	chr3	105788012	105798012	+	Intergenic	SVA_F|Other|Other	-204746	CBLB	0.153776
chr6:33645687-33672495	chr6	33645687	33672495	+	intron (NM_002224, intron 52 of 57)	intron (NM_002224, intron 52 of 57)	-6814	MIR3934	0.153776
chr15:57174618-57184618	chr15	57174618	57184618	+	non-coding (NR_015419, exon 4 of 4)	non-coding (NR_015419, exon 4 of 4)	-30670	TCF12	0.153747
chr19:41853308-41886454	chr19	41853308	41886454	+	promoter-TSS (NM_001098825)	promoter-TSS (NM_001098825)	10	TMEM91	0.153747
chr20:55959911-55982557	chr20	55959911	55982557	+	intron (NM_001291780, intron 4 of 4)	intron (NM_001291780, intron 4 of 4)	-3122	LOC100291105	0.153747
chr11:62427075-62452333	chr11	62427075	62452333	+	promoter-TSS (NM_024099)	promoter-TSS (NM_024099)	-463	LBHD1	0.153664
chr10:102786490-102808897	chr10	102786490	102808897	+	intron (NM_030971, intron 9 of 11)	L2a|LINE|L2	6697	SFXN3	0.153664
chr5:746319-766910	chr5	746319	766910	+	intron (NM_001351303, intron 1 of 10)	intron (NM_001351303, intron 1 of 10)	10420	ZDHHC11B	0.153616
chr2:240182241-240226590	chr2	240182241	240226590	+	intron (NM_006037, intron 2 of 26)	intron (NM_006037, intron 2 of 26)	-22742	MIR4269	0.153616
chr1:1466298-1482742	chr1	1466298	1482742	+	intron (NM_001114748, intron 2 of 3)	intron (NM_001114748, intron 2 of 3)	1220	TMEM240	0.153616
chr17:72263240-72278962	chr17	72263240	72278962	+	intron (NM_001172810, intron 1 of 13)	intron (NM_001172810, intron 1 of 13)	752	DNAI2	0.153616
chr11:64046244-64092157	chr11	64046244	64092157	+	intron (NM_001039496, intron 2 of 4)	AluJo|SINE|Alu	1337	CATSPERZ	0.153614
chr19:790348-829933	chr19	790348	829933	+	intron (NM_002819, intron 13 of 14)	AluSx|SINE|Alu	-3444	MIR3187	0.153611
chr17:7193548-7206054	chr17	7193548	7206054	+	Intergenic	CpG	-1925	YBX2	0.153605
chr12:123863221-123883374	chr12	123863221	123883374	+	intron (NM_001324505, intron 1 of 6)	(CGGG)n|Simple_repeat|Simple_repeat	-2525	KMT5A	0.153596
chr6:2760897-2773415	chr6	2760897	2773415	+	intron (NM_130395, intron 1 of 6)	intron (NM_130395, intron 1 of 6)	1490	WRNIP1	0.153596
chr4:111113443-111125953	chr4	111113443	111125953	+	promoter-TSS (NM_001130721)	promoter-TSS (NM_001130721)	73	ELOVL6	0.15355
chr8:21760339-21783438	chr8	21760339	21783438	+	promoter-TSS (NM_201349)	promoter-TSS (NM_201349)	-669	DOK2	0.15355
chr17:78794580-78819529	chr17	78794580	78819529	+	intron (NM_020761, intron 9 of 33)	intron (NM_020761, intron 9 of 33)	-27622	LOC101928855	0.153367
chr19:976497-1032257	chr19	976497	1032257	+	intron (NM_138690, intron 2 of 8)	CpG	3959	GRIN3B	0.153354
chr17:71250205-71314265	chr17	71250205	71314265	+	exon (NM_012121, exon 2 of 2)	exon (NM_012121, exon 2 of 2)	-24216	CPSF4L	0.153354
chr2:232464217-232494027	chr2	232464217	232494027	+	Intergenic	CpG	21547	TEX44	0.153354
chr10:52376036-52391089	chr10	52376036	52391089	+	5' UTR (NM_147156, exon 1 of 11)	5' UTR (NM_147156, exon 1 of 11)	175	SGMS1	0.153204
chr19:1841639-1914459	chr19	1841639	1914459	+	intron (NM_031213, intron 4 of 5)	intron (NM_031213, intron 4 of 5)	7469	ABHD17A	0.153204
chr16:67417924-67455903	chr16	67417924	67455903	+	intron (NM_001323627, intron 3 of 11)	L2c|LINE|L2	-9475	TPPP3	0.153087
chr2:65277271-65300241	chr2	65277271	65300241	+	intron (NM_015147, intron 1 of 6)	intron (NM_015147, intron 1 of 6)	5261	CEP68	0.153087
chr15:44999806-45027819	chr15	44999806	45027819	+	Intergenic	AluSg|SINE|Alu	-7374	LOC100419583	0.152922
chr15:93438930-93463155	chr15	93438930	93463155	+	intron (NM_001042572, intron 2 of 12)	intron (NM_001042572, intron 2 of 12)	3413	MIR3175	0.152922
chr11:64448471-64477409	chr11	64448471	64477409	+	intron (NM_138732, intron 3 of 19)	intron (NM_138732, intron 3 of 19)	27720	NRXN2	0.152922
chr1:34623427-34636346	chr1	34623427	34636346	+	intron (NM_052896, intron 1 of 69)	CpG	989	CSMD2	0.152922
chr16:398920-459285	chr16	398920	459285	+	intron (NM_021259, intron 1 of 12)	intron (NM_021259, intron 1 of 12)	2848	TMEM8A	0.152922
chr17:57401169-57416214	chr17	57401169	57416214	+	promoter-TSS (NM_001005404)	promoter-TSS (NM_001005404)	-362	YPEL2	0.152883
chr20:20332300-20355367	chr20	20332300	20355367	+	Intergenic	Intergenic	-4932	INSM1	0.152867
chr5:176023515-176092261	chr5	176023515	176092261	+	promoter-TSS (NM_001318037)	promoter-TSS (NM_001318037)	205	EIF4E1B	0.152739
chr22:19412019-19424707	chr22	19412019	19424707	+	intron (NM_003325, intron 1 of 24)	intron (NM_003325, intron 1 of 24)	856	HIRA	0.152624
chr19:48861605-48874119	chr19	48861605	48874119	+	promoter-TSS (NM_018273)	promoter-TSS (NM_018273)	211	SYNGR4	0.152624
chr19:10968881-10988688	chr19	10968881	10988688	+	intron (NM_001136482, intron 6 of 6)	L1MB3|LINE|L1	-3469	CARM1	0.152561
chr11:108088655-108101157	chr11	108088655	108101157	+	intron (NM_001351836, intron 1 of 3)	MIR|SINE|MIR	650	ATM	0.152561
chr6:43439004-43491312	chr6	43439004	43491312	+	intron (NM_001350567, intron 2 of 10)	intron (NM_001350567, intron 2 of 10)	7836	TJAP1	0.152561
chr6:35305975-35318476	chr6	35305975	35318476	+	intron (NM_177435, intron 1 of 6)	intron (NM_177435, intron 1 of 6)	1890	PPARD	0.152552
chr19:41217619-41230125	chr19	41217619	41230125	+	exon (NM_025194, exon 1 of 7)	exon (NM_025194, exon 1 of 7)	864	ITPKC	0.152552
chr1:200967218-201000548	chr1	200967218	201000548	+	intron (NM_001252103, intron 1 of 33)	intron (NM_001252103, intron 1 of 33)	8945	KIF21B	0.152549
chr6:31770194-31808152	chr6	31770194	31808152	+	Intergenic	Intergenic	5882	HSPA1A	0.152532
chr2:162132061-162144569	chr2	162132061	162144569	+	Intergenic	Intergenic	-26471	PSMD14	0.152522
chr19:50428935-50441436	chr19	50428935	50441436	+	intron (NM_001193646, intron 2 of 2)	intron (NM_001193646, intron 2 of 2)	-1136	MIR4751	0.152522
chr20:647522-662705	chr20	647522	662705	+	intron (NM_033129, intron 1 of 1)	intron (NM_033129, intron 1 of 1)	1710	SCRT2	0.152522
chr7:72989410-73001938	chr7	72989410	73001938	+	Intergenic	AluSx|SINE|Alu	-2661	TBL2	0.152522
chr5:133435887-133488447	chr5	133435887	133488447	+	intron (NR_033449, intron 1 of 7)	L2b|LINE|L2	10913	TCF7	0.152522
chr8:144282531-144310302	chr8	144282531	144310302	+	intron (NM_178172, intron 2 of 3)	intron (NM_178172, intron 2 of 3)	1348	GPIHBP1	0.152522
chr1:53769240-53799618	chr1	53769240	53799618	+	intron (NM_001018054, intron 2 of 17)	L1ME4a|LINE|L1	9392	LRP8	0.152428
chr19:54686154-54713708	chr19	54686154	54713708	+	Intergenic	AluYf4|SINE|Alu	-4795	RPS9	0.152428
chr7:73886532-73901672	chr7	73886532	73901672	+	intron (NM_001199207, intron 1 of 26)	AluSz6|SINE|Alu	25982	GTF2IRD1	0.152428
chr3:39137078-39155556	chr3	39137078	39155556	+	intron (NM_031899, intron 1 of 8)	intron (NM_031899, intron 1 of 8)	-2835	TTC21A	0.152392
chr12:93767525-93780090	chr12	93767525	93780090	+	intron (NM_001301022, intron 1 of 4)	MIRb|SINE|MIR	1481	NUDT4	0.152392
chr2:97189285-97212263	chr2	97189285	97212263	+	Intergenic	Intergenic	-1682	ARID5A	0.152364
chr1:178057696-178067696	chr1	178057696	178067696	+	promoter-TSS (NM_170692)	promoter-TSS (NM_170692)	-168	RASAL2	0.152364
chr11:51564094-51597741	chr11	51564094	51597741	+	Intergenic	ALR/Alpha|Satellite|centr	65635	OR4C46	0.152346
chr2:54675289-54691124	chr2	54675289	54691124	+	promoter-TSS (NM_003128)	promoter-TSS (NM_003128)	-248	SPTBN1	0.152299
chr20:62268548-62296823	chr20	62268548	62296823	+	intron (NR_075070, intron 1 of 4)	MIRc|SINE|MIR	1434	STMN3	0.152299
chr15:98499208-98511709	chr15	98499208	98511709	+	intron (NM_183376, intron 1 of 7)	intron (NM_183376, intron 1 of 7)	1525	ARRDC4	0.152299
chr14:53014392-53026904	chr14	53014392	53026904	+	intron (NM_001353361, intron 1 of 7)	intron (NM_001353361, intron 1 of 7)	782	GPR137C	0.15229
chr10:38770234-38821883	chr10	38770234	38821883	+	Intergenic	(GAATG)n|Satellite|Satellite	78984	LINC00999	0.152276
chr6:64275469-64290541	chr6	64275469	64290541	+	intron (NM_003463, intron 1 of 5)	CpG	1088	PTP4A1	0.152274
chr19:2143903-2190793	chr19	2143903	2190793	+	intron (NM_032482, intron 1 of 27)	intron (NM_032482, intron 1 of 27)	3200	DOT1L	0.152274
chr13:111562603-111575120	chr13	111562603	111575120	+	Intergenic	Intergenic	-1407	ANKRD10	0.152243
chr6:74216869-74237567	chr6	74216869	74237567	+	TTS (NR_132980).2	TTS (NR_132980).2	943	SNORD141A	0.152243
chr19:50161559-50200277	chr19	50161559	50200277	+	intron (NM_001207042, intron 1 of 7)	GC_rich|Low_complexity|Low_complexity	509	PRMT1	0.152179
chr2:208389692-208399692	chr2	208389692	208399692	+	promoter-TSS (NM_001320793)	promoter-TSS (NM_001320793)	76	CREB1	0.152179
chr17:80648173-80663246	chr17	80648173	80663246	+	intron (NM_006822, intron 1 of 5)	CpG	889	RAB40B	0.152053
chr7:72644037-72654037	chr7	72644037	72654037	+	intron (NR_003186, intron 6 of 7)	CpG	14363	NCF1B	0.15205
chr11:66303735-66320047	chr11	66303735	66320047	+	intron (NM_001348571, intron 1 of 4)	L2a|LINE|L2	1818	ZDHHC24	0.15205
chr10:102814899-102830029	chr10	102814899	102830029	+	exon (NM_030929, exon 2 of 5)	exon (NM_030929, exon 2 of 5)	1465	KAZALD1	0.15205
chr9:95850199-95866007	chr9	95850199	95866007	+	promoter-TSS (NR_134468)	promoter-TSS (NR_134468)	-302	CARD19	0.15205
chr3:155580483-155595742	chr3	155580483	155595742	+	promoter-TSS (NM_003875)	promoter-TSS (NM_003875)	-213	GMPS	0.151656
chr1:156016410-156031843	chr1	156016410	156031843	+	promoter-TSS (NM_001145264)	promoter-TSS (NM_001145264)	-391	LAMTOR2	0.151639
chr12:7007945-7061949	chr12	7007945	7061949	+	intron (NM_001007026, intron 1 of 9)	intron (NM_001007026, intron 1 of 9)	1321	ATN1	0.151639
chr1:87375297-87385297	chr1	87375297	87385297	+	promoter-TSS (NR_144512)	promoter-TSS (NR_144512)	-37	SELENOF	0.151611
chr11:114083572-114140287	chr11	114083572	114140287	+	intron (NM_001018011, intron 4 of 6)	intron (NM_001018011, intron 4 of 6)	-54606	NNMT	0.151611
chr1:44467575-44501916	chr1	44467575	44501916	+	intron (NM_001024845, intron 2 of 13)	MIRb|SINE|MIR	-1733	SLC6A9	0.151611
chr17:27220248-27237851	chr17	27220248	27237851	+	intron (NM_144683, intron 2 of 4)	L2b|LINE|L2	1040	DHRS13	0.151611
chr8:61910904-61942173	chr8	61910904	61942173	+	Intergenic	Intergenic	-46231	LOC100130298	0.151611
chr17:7246561-7262659	chr17	7246561	7262659	+	promoter-TSS (NM_001002914)	promoter-TSS (NM_001002914)	-598	KCTD11	0.151611
chr1:1047607-1060107	chr1	1047607	1060107	+	Intergenic	Intergenic	-2121	C1orf159	0.151611
chr20:30143052-30167388	chr20	30143052	30167388	+	TTS (NR_046853)	TTS (NR_046853)	5846	HM13-AS1	0.151607
chr3:49124518-49148739	chr3	49124518	49148739	+	TTS (NR_106950)	TTS (NR_106950)	719	MIR6890	0.151607
chr20:55827776-55848022	chr20	55827776	55848022	+	intron (NM_001719, intron 1 of 6)	intron (NM_001719, intron 1 of 6)	3808	BMP7	0.151607
chr21:44389995-44402506	chr21	44389995	44402506	+	intron (NM_004571, intron 1 of 10)	Tigger1|DNA|TcMar-Tigger	1630	PKNOX1	0.15159
chr11:82863500-82876017	chr11	82863500	82876017	+	intron (NM_001346415, intron 1 of 15)	intron (NM_001346415, intron 1 of 15)	1621	PCF11	0.151466
chr17:57227408-57239927	chr17	57227408	57239927	+	promoter-TSS (NM_001100595)	promoter-TSS (NM_001100595)	807	PRR11	0.151466
chr4:9211092-9277258	chr4	9211092	9277258	+	Intergenic	Intergenic	-1430	USP17L17	0.151402
chr7:99018213-99045341	chr7	99018213	99045341	+	intron (NM_001198879, intron 3 of 8)	L2a|LINE|L2	4685	PTCD1	0.151402
chr6:89786108-89798612	chr6	89786108	89798612	+	intron (NM_006813, intron 1 of 1)	intron (NM_006813, intron 1 of 1)	1931	PNRC1	0.151359
chr19:906934-946451	chr19	906934	946451	+	intron (NM_005224, intron 1 of 8)	CpG	655	ARID3A	0.151217
chr14:100053784-100077763	chr14	100053784	100077763	+	intron (NM_001144995, intron 1 of 5)	intron (NM_001144995, intron 1 of 5)	4954	CCDC85C	0.151074
chr20:26253064-26323177	chr20	26253064	26323177	+	Intergenic	ALR/Alpha|Satellite|centr	-98251	MIR663AHG	0.151074
chr8:140760867-140776513	chr8	140760867	140776513	+	intron (NM_001321646, intron 20 of 21)	intron (NM_001321646, intron 20 of 21)	-53391	KCNK9	0.151055
chr2:25042597-25059249	chr2	25042597	25059249	+	exon (NM_004036, exon 14 of 22)	exon (NM_004036, exon 14 of 22)	-34672	PTRHD1	0.151055
chr2:11265515-11278132	chr2	11265515	11278132	+	intron (NR_040080, intron 1 of 8)	intron (NR_040080, intron 1 of 8)	479	FLJ33534	0.151055
chr6:170390793-170409364	chr6	170390793	170409364	+	Intergenic	AluSx1|SINE|Alu	-75788	LOC102724511	0.151055
chr14:100602087-100617477	chr14	100602087	100617477	+	intron (NM_001330221, intron 13 of 13)	intron (NM_001330221, intron 13 of 13)	16230	DEGS2	0.151055
chr3:96528415-96538415	chr3	96528415	96538415	+	promoter-TSS (NM_001278301)	promoter-TSS (NM_001278301)	-10	EPHA6	0.151055
chr3:129052412-129067526	chr3	129052412	129067526	+	Intergenic	Intergenic	-24849	H1FX	0.151055
chr12:3202786-3220669	chr12	3202786	3220669	+	intron (NM_006675, intron 2 of 8)	AluY|SINE|Alu	25206	TSPAN9	0.151055
chr22:25482547-25498019	chr22	25482547	25498019	+	intron (NM_001145206, intron 4 of 10)	intron (NM_001145206, intron 4 of 10)	18376	LOC100128531	0.151055
chr7:100334302-100346820	chr7	100334302	100346820	+	intron (NR_111919, intron 7 of 46)	L2a|LINE|L2	9312	ZAN	0.151055
chr9:130264274-130276781	chr9	130264274	130276781	+	intron (NM_001035534, intron 11 of 13)	intron (NM_001035534, intron 11 of 13)	55993	LRSAM1	0.151055
chr2:41969429-41979429	chr2	41969429	41979429	+	Intergenic	SVA_F|Other|Other	-130266	LINC01913	0.151055
chr7:55530933-55549344	chr7	55530933	55549344	+	3' UTR (NM_030796, exon 5 of 5)	3' UTR (NM_030796, exon 5 of 5)	54435	VOPP1	0.151055
chr12:8772500-8782500	chr12	8772500	8782500	+	Intergenic	SVA_D|Other|Other	-12037	AICDA	0.151055
chr1:95053782-95063782	chr1	95053782	95063782	+	Intergenic	Intergenic	-51369	F3	0.151055
chr4:2747663-2767258	chr4	2747663	2767258	+	intron (NM_001292016, intron 1 of 4)	intron (NM_001292016, intron 1 of 4)	292	TNIP2	0.151055
chr8:11299932-11331966	chr8	11299932	11331966	+	intron (NM_053279, intron 1 of 2)	intron (NM_053279, intron 1 of 2)	8327	FAM167A	0.151041
chr5:179764733-179787972	chr5	179764733	179787972	+	intron (NM_005110, intron 1 of 18)	intron (NM_005110, intron 1 of 18)	4035	GFPT2	0.151041
chr9:100390750-100400750	chr9	100390750	100400750	+	promoter-TSS (NM_001351504)	promoter-TSS (NM_001351504)	45	NCBP1	0.151021
chr3:10981127-11054129	chr3	10981127	11054129	+	Intergenic	Intergenic	-16792	SLC6A1	0.150906
chr8:12439795-12471375	chr8	12439795	12471375	+	intron (NR_047662, intron 6 of 8)	intron (NR_047662, intron 6 of 8)	67535	LOC729732	0.150892
chr11:112828365-112838365	chr11	112828365	112838365	+	intron (NM_000615, intron 2 of 18)	CpG	817	LOC101928847	0.150785
chr3:164905264-164920401	chr3	164905264	164920401	+	intron (NM_001318811, intron 1 of 1)	intron (NM_001318811, intron 1 of 1)	958	SLITRK3	0.150785
chr12:120661197-120711142	chr12	120661197	120711142	+	intron (NM_001080855, intron 1 of 11)	intron (NM_001080855, intron 1 of 11)	1795	PXN	0.150785
chr7:150751243-150766265	chr7	150751243	150766265	+	promoter-TSS (NM_001199694)	promoter-TSS (NM_001199694)	-880	SLC4A2	0.150752
chr8:46839078-46909601	chr8	46839078	46909601	+	Intergenic	ALR/Alpha|Satellite|centr	654926	ASNSP1	0.150735
chr19:50586709-50656163	chr19	50586709	50656163	+	promoter-TSS (NR_024214).8	promoter-TSS (NR_024214).8	-339	SNAR-A11	0.150674
chr15:74827847-74845451	chr15	74827847	74845451	+	exon (NM_006465, exon 2 of 9)	exon (NM_006465, exon 2 of 9)	3131	ARID3B	0.150674
chr10:120783173-120795681	chr10	120783173	120795681	+	exon (NM_199461, exon 1 of 1)	exon (NM_199461, exon 1 of 1)	199	NANOS1	0.150597
chr5:149918326-149928326	chr5	149918326	149928326	+	intron (NM_001543, intron 10 of 14)	intron (NM_001543, intron 10 of 14)	35652	NDST1	0.150569
chr6:169237189-169247189	chr6	169237189	169247189	+	Intergenic	Intergenic	122288	LOC105378146	0.150569
chr6:117583984-117593984	chr6	117583984	117593984	+	intron (NM_182645, intron 1 of 3)	intron (NM_182645, intron 1 of 3)	2263	VGLL2	0.150569
chr4:184903902-184913902	chr4	184903902	184913902	+	intron (NM_020225, intron 1 of 3)	intron (NM_020225, intron 1 of 3)	82393	STOX2	0.150569
chr2:43519765-43529765	chr2	43519765	43529765	+	intron (NM_001345924, intron 31 of 37)	SVA_F|Other|Other	70415	LINC01126	0.150569
chr10:99518292-99532863	chr10	99518292	99532863	+	TTS (NM_003015)	TTS (NM_003015)	6179	SFRP5	0.150569
chr10:52437085-52447085	chr10	52437085	52447085	+	Intergenic	Intergenic	-57363	ASAH2B	0.150569
chr16:85234137-85246767	chr16	85234137	85246767	+	Intergenic	Intergenic	69696	LINC02139	0.150569
chr2:1815011-1836803	chr2	1815011	1836803	+	intron (NM_015025, intron 21 of 24)	intron (NM_015025, intron 21 of 24)	-77588	PXDN	0.150569
chr3:13226889-13236889	chr3	13226889	13236889	+	Intergenic	AluJo|SINE|Alu	-117272	IQSEC1	0.150569
chr6:37013618-37026133	chr6	37013618	37026133	+	Intergenic	MER5A|DNA|hAT-Charlie	46452	FGD2	0.150569
chr8:146121811-146134322	chr8	146121811	146134322	+	Intergenic	LTR45|LTR|ERV1	-1220	ZNF250	0.150553
chr9:131308289-131328311	chr9	131308289	131328311	+	intron (NM_001130438, intron 1 of 56)	AluSx1|SINE|Alu	3463	SPTAN1	0.15053
chr12:49231591-49265239	chr12	49231591	49265239	+	Intergenic	AluJr|SINE|Alu	-2458	DDX23	0.15053
chr1:182341909-182368975	chr1	182341909	182368975	+	exon (NM_002065, exon 5 of 8)	exon (NM_002065, exon 5 of 8)	5097	GLUL	0.15053
chr5:460853-505514	chr5	460853	505514	+	intron (NM_001284351, intron 6 of 16)	intron (NM_001284351, intron 6 of 16)	9832	SLC9A3-AS1	0.150479
chr10:23723585-23736095	chr10	23723585	23736095	+	3' UTR (NM_001145373, exon 1 of 1)	3' UTR (NM_001145373, exon 1 of 1)	1642	OTUD1	0.150479
chr16:56958964-56974190	chr16	56958964	56974190	+	intron (NM_001010989, intron 1 of 7)	intron (NM_001010989, intron 1 of 7)	575	HERPUD1	0.150479
chr18:58995110-59010158	chr18	58995110	59010158	+	intron (NM_031891, intron 1 of 11)	intron (NM_031891, intron 1 of 11)	1819	CDH20	0.150475
chr15:91410031-91454675	chr15	91410031	91454675	+	intron (NM_002005, intron 5 of 18)	MIRc|SINE|MIR	4077	FES	0.150475
chr7:47338320-47376255	chr7	47338320	47376255	+	intron (NM_022748, intron 20 of 30)	intron (NM_022748, intron 20 of 30)	147114	SNORD151	0.150475
chr7:127220053-127235350	chr7	127220053	127235350	+	promoter-TSS (NM_001662)	promoter-TSS (NM_001662)	-705	ARF5	0.150417
chr12:31470432-31485979	chr12	31470432	31485979	+	non-coding (NR_026806, exon 1 of 1)	non-coding (NR_026806, exon 1 of 1)	916	SINHCAF	0.150417
chr17:76332424-76362190	chr17	76332424	76362190	+	Intergenic	(T)n|Simple_repeat|Simple_repeat	8853	SOCS3	0.150417
chr10:126423133-126438696	chr10	126423133	126438696	+	intron (NM_014661, intron 1 of 4)	intron (NM_014661, intron 1 of 4)	2016	FAM53B	0.150414
chr7:57879211-57913067	chr7	57879211	57913067	+	Intergenic	Intergenic	386256	ZNF716	0.150414
chr9:115814293-115854829	chr9	115814293	115854829	+	Intergenic	Intergenic	-15490	ZFP37	0.150414
chr4:9324785-9372178	chr4	9324785	9372178	+	Intergenic	Intergenic	-2138	USP17L24	0.150414
chr19:44900077-44921029	chr19	44900077	44921029	+	Intergenic	L1PB1|LINE|L1	-4776	ZNF285	0.150414
chr20:30174947-30207200	chr20	30174947	30207200	+	Intergenic	AluSg|SINE|Alu	-2013	ID1	0.150412
chr6:41738986-41759275	chr6	41738986	41759275	+	5' UTR (NM_013397, exon 2 of 8)	5' UTR (NM_013397, exon 2 of 8)	630	PRICKLE4	0.150325
chr2:132966504-133052516	chr2	132966504	133052516	+	intron (NR_152415, intron 1 of 5)	intron (NR_152415, intron 1 of 5)	5143	MIR663B	0.150325
chr19:4780936-4822857	chr19	4780936	4822857	+	Intergenic	AluY|SINE|Alu	10168	FEM1A	0.150287
chr7:77157597-77173749	chr7	77157597	77173749	+	Intergenic	Intergenic	-1100	PTPN12	0.150279
chr1:169450052-169460052	chr1	169450052	169460052	+	5' UTR (NM_001319667, exon 1 of 5)	5' UTR (NM_001319667, exon 1 of 5)	156	SLC19A2	0.150279
chr17:61846105-61858606	chr17	61846105	61858606	+	intron (NM_203499, intron 1 of 17)	intron (NM_203499, intron 1 of 17)	806	DDX42	0.150173
chr7:5586686-5615705	chr7	5586686	5615705	+	Intergenic	Intergenic	-30855	ACTB	0.150173
chr6:26528475-26544614	chr6	26528475	26544614	+	Intergenic	Intergenic	-2028	HMGN4	0.150032
chr17:56058945-56091437	chr17	56058945	56091437	+	Intergenic	Intergenic	9516	SRSF1	0.150032
chr16:33935955-34027096	chr16	33935955	34027096	+	Intergenic	ALR/Alpha|Satellite|centr	409681	ENPP7P13	0.150032
chr1:185121269-185131269	chr1	185121269	185131269	+	promoter-TSS (NM_030934)	promoter-TSS (NM_030934)	-22	SWT1	0.149873
chr4:99911694-99921694	chr4	99911694	99921694	+	promoter-TSS (NM_015143)	promoter-TSS (NM_015143)	-94	METAP1	0.149861
chr4:40053421-40065936	chr4	40053421	40065936	+	promoter-TSS (NR_027277)	promoter-TSS (NR_027277)	-859	LOC344967	0.149861
chr20:33538778-33548778	chr20	33538778	33548778	+	promoter-TSS (NM_001322495)	promoter-TSS (NM_001322495)	52	GSS	0.149861
chr6:33532898-33561804	chr6	33532898	33561804	+	intron (NM_001188, intron 1 of 5)	intron (NM_001188, intron 1 of 5)	719	BAK1	0.149861
chr1:87788624-87803859	chr1	87788624	87803859	+	intron (NM_006769, intron 1 of 4)	intron (NM_006769, intron 1 of 4)	2090	LMO4	0.149861
chr11:47408484-47456924	chr11	47408484	47456924	+	intron (NM_001128225, intron 2 of 9)	MIRc|SINE|MIR	2653	SLC39A13	0.149762
chr9:131867880-131880386	chr9	131867880	131880386	+	intron (NM_001193397, intron 1 of 9)	intron (NM_001193397, intron 1 of 9)	166	PTPA	0.149762
chr1:212453873-212463873	chr1	212453873	212463873	+	promoter-TSS (NM_006243)	promoter-TSS (NM_006243)	-6	PPP2R5A	0.149762
chr8:67020949-67033460	chr8	67020949	67033460	+	Intergenic	Intergenic	-12074	TRIM55	0.149624
chr4:100862645-100878093	chr4	100862645	100878093	+	intron (NM_002106, intron 3 of 4)	intron (NM_002106, intron 3 of 4)	1143	H2AFZ	0.149624
chr11:120691114-120710010	chr11	120691114	120710010	+	intron (NM_001282473, intron 6 of 17)	intron (NM_001282473, intron 6 of 17)	-10738	LOC105369532	0.1496
chr2:55332545-55371854	chr2	55332545	55371854	+	intron (NM_001321904, intron 1 of 9)	L1PA14|LINE|L1	12768	RTN4	0.1496
chr1:38268757-38281262	chr1	38268757	38281262	+	TTS (NM_005955)	TTS (NM_005955)	-1144	YRDC	0.1496
chr2:128156928-128182610	chr2	128156928	128182610	+	Intergenic	Intergenic	-6227	PROC	0.1496
chr16:89932678-89948164	chr16	89932678	89948164	+	intron (NM_014972, intron 1 of 17)	CpG	427	TCF25	0.149585
chr9:70642404-70665200	chr9	70642404	70665200	+	Intergenic	Intergenic	-163591	CBWD5	0.14956
chr9:33385426-33407232	chr9	33385426	33407232	+	intron (NM_001318157, intron 2 of 6)	AluSp|SINE|Alu	6351	AQP7	0.14954
chr4:182156569-182166569	chr4	182156569	182166569	+	Intergenic	Intergenic	24613	LINC02500	0.14954
chr7:1008667-1021180	chr7	1008667	1021180	+	intron (NM_001031617, intron 1 of 2)	CpG	312	COX19	0.14954
chr6:169048257-169063423	chr6	169048257	169063423	+	intron (NM_022138, intron 11 of 12)	intron (NM_022138, intron 11 of 12)	214009	SMOC2	0.14954
chr2:48776810-48789578	chr2	48776810	48789578	+	intron (NM_001198595, intron 2 of 4)	SVA_F|Other|Other	-12965	STON1-GTF2A1L	0.14954
chr8:99947417-99962856	chr8	99947417	99962856	+	promoter-TSS (NM_001256312)	promoter-TSS (NM_001256312)	-337	STK3	0.14954
chr14:103582702-103600903	chr14	103582702	103600903	+	promoter-TSS (NM_006291)	promoter-TSS (NM_006291)	-862	TNFAIP2	0.14954
chr7:100442408-100500200	chr7	100442408	100500200	+	TTS (NM_003302)	TTS (NM_003302)	-1397	SRRT	0.149478
chr13:31701497-31743040	chr13	31701497	31743040	+	intron (NM_006644, intron 9 of 17)	intron (NM_006644, intron 9 of 17)	13890	HSPH1	0.14937
chr11:66721162-66733670	chr11	66721162	66733670	+	Intergenic	AluYb8|SINE|Alu	-1569	PC	0.14934
chr20:25007520-25045166	chr20	25007520	25045166	+	intron (NM_032501, intron 2 of 13)	intron (NM_032501, intron 2 of 13)	12475	ACSS1	0.14934
chr4:134064036-134081869	chr4	134064036	134081869	+	exon (NM_020815, exon 1 of 1)	exon (NM_020815, exon 1 of 1)	2507	PCDH10	0.14934
chr18:3441844-3457436	chr18	3441844	3457436	+	promoter-TSS (NM_003244)	promoter-TSS (NM_003244)	-9	TGIF1	0.149211
chr4:87510656-87520656	chr4	87510656	87520656	+	5' UTR (NM_006264, exon 1 of 47)	5' UTR (NM_006264, exon 1 of 47)	188	PTPN13	0.149211
chr6:146051048-146061048	chr6	146051048	146061048	+	promoter-TSS (NR_038246)	promoter-TSS (NR_038246)	43	LOC100507557	0.149211
chr8:145835109-145861734	chr8	145835109	145861734	+	intron (NM_001308208, intron 1 of 10)	intron (NM_001308208, intron 1 of 10)	-9533	ARHGAP39	0.149206
chr8:98877336-98889855	chr8	98877336	98889855	+	intron (NM_030583, intron 1 of 18)	intron (NM_030583, intron 1 of 18)	2346	MATN2	0.149206
chr4:15651126-15663632	chr4	15651126	15663632	+	promoter-TSS (NR_036464)	promoter-TSS (NR_036464)	-344	FBXL5	0.149206
chr8:67400140-67439578	chr8	67400140	67439578	+	intron (NM_152765, intron 3 of 5)	intron (NM_152765, intron 3 of 5)	14368	VXN	0.149206
chr16:54314776-54324776	chr16	54314776	54324776	+	exon (NM_024336, exon 1 of 4)	exon (NM_024336, exon 1 of 4)	602	IRX3	0.149206
chr22:38701701-38719303	chr22	38701701	38719303	+	intron (NM_001289912, intron 5 of 14)	intron (NM_001289912, intron 5 of 14)	2911	CSNK1E	0.149197
chr2:26169585-26211825	chr2	26169585	26211825	+	intron (NM_002254, intron 1 of 7)	AluJb|SINE|Alu	14738	KIF3C	0.149166
chr8:21902664-21930352	chr8	21902664	21930352	+	promoter-TSS (NM_001302816)	promoter-TSS (NM_001302816)	-148	DMTN	0.149166
chr11:65286852-65316799	chr11	65286852	65316799	+	intron (NM_001048218, intron 9 of 17)	AluSx|SINE|Alu	9277	SCYL1	0.149166
chr19:47531906-47558537	chr19	47531906	47558537	+	intron (NM_001321086, intron 6 of 7)	AluJb|SINE|Alu	6634	NPAS1	0.149166
chr17:6539184-6562987	chr17	6539184	6562987	+	intron (NM_016060, intron 3 of 3)	intron (NM_016060, intron 3 of 3)	3869	MED31	0.149166
chr3:133598036-133621002	chr3	133598036	133621002	+	intron (NM_016577, intron 1 of 7)	intron (NM_016577, intron 1 of 7)	5172	RAB6B	0.149166
chr22:44661686-44674702	chr22	44661686	44674702	+	intron (NM_001099294, intron 4 of 4)	intron (NM_001099294, intron 4 of 4)	40537	SHISAL1	0.149093
chr8:140740783-140753858	chr8	140740783	140753858	+	intron (NM_001321646, intron 20 of 21)	intron (NM_001321646, intron 20 of 21)	-32021	KCNK9	0.149093
chr2:132268251-132278251	chr2	132268251	132278251	+	non-coding (NR_026922, exon 11 of 18)	non-coding (NR_026922, exon 11 of 18)	-11997	CCDC74A	0.149093
chr3:46965575-46981956	chr3	46965575	46981956	+	intron (NR_102269, intron 2 of 6)	intron (NR_102269, intron 2 of 6)	44226	CCDC12	0.149093
chr2:110854856-110864856	chr2	110854856	110864856	+	intron (NM_005434, intron 1 of 3)	intron (NM_005434, intron 1 of 3)	14287	MALL	0.149093
chr1:31376017-31388536	chr1	31376017	31388536	+	promoter-TSS (NM_014654)	promoter-TSS (NM_014654)	-796	SDC3	0.149093
chr14:103549693-103559693	chr14	103549693	103559693	+	intron (NM_001330236, intron 3 of 3)	intron (NM_001330236, intron 3 of 3)	4146	LBHD2	0.149093
chr14:91752046-91764929	chr14	91752046	91764929	+	intron (NM_001080414, intron 23 of 29)	intron (NM_001080414, intron 23 of 29)	-38263	GPR68	0.149093
chr7:131747580-131757580	chr7	131747580	131757580	+	Intergenic	AluSz|SINE|Alu	157601	LOC101928782	0.149093
chr21:43522956-43545687	chr21	43522956	43545687	+	intron (NM_001004416, intron 13 of 22)	intron (NM_001004416, intron 13 of 22)	-5677	UMODL1-AS1	0.149093
chr2:228266605-228276605	chr2	228266605	228276605	+	Intergenic	Intergenic	-27583	TM4SF20	0.149093
chr22:51190810-51200810	chr22	51190810	51200810	+	intron (NR_026981, intron 1 of 3)	L1ME1|LINE|L1	296	RPL23AP82	0.149093
chr1:44814759-44827260	chr1	44814759	44827260	+	promoter-TSS (NM_001301700)	promoter-TSS (NM_001301700)	-58	ERI3	0.149093
chr1:33513880-33523880	chr1	33513880	33523880	+	Intergenic	SVA_F|Other|Other	-16368	AK2	0.149093
chr7:76119279-76149897	chr7	76119279	76149897	+	intron (NM_001102595, intron 9 of 9)	intron (NM_001102595, intron 9 of 9)	-5071	UPK3B	0.149093
chr11:116654296-116664296	chr11	116654296	116664296	+	promoter-TSS (NM_001317086)	promoter-TSS (NM_001317086)	-542	ZPR1	0.149093
chr14:91730212-91743217	chr14	91730212	91743217	+	TTS (NM_001080414)	TTS (NM_001080414)	-16490	GPR68	0.149093
chr7:44136426-44169852	chr7	44136426	44169852	+	intron (NM_001129, intron 20 of 20)	G-rich|Low_complexity|Low_complexity	2691	MIR4649	0.149034
chr13:74703441-74715947	chr13	74703441	74715947	+	Intergenic	G-rich|Low_complexity|Low_complexity	-1628	KLF12	0.149034
[truncated: 16,374 more rows]
